# Supplementary material for: Increased biofilm formation in dual-strain compared to single-strain communities of Cutibacterium acnes
Source: Sci Rep. 2024 Jun 24;14:14547. doi: 10.1038/s41598-024-65348-y (PMC11196685; doi:10.1038/s41598-024-65348-y)
Supplement: Supplementary file 3 — Supplementary Information 3. [file 41598_2024_65348_MOESM3_ESM.xlsx]

## Sheet: S1
Supplementary Table S1: Differential gene expression in C. acnes strain EASDk81A in biofilm growth compared to planktonic growth (monoculture)
Locus tag (Prokka)	Annotation Prokka	Locus tag (RAST)	Annotation RAST	base mean	log2FoldChange	pvalue
n35_22980	Ferredoxin-like protein FixX	952460.peg.2341	Ferredoxin-like protein, FixX family	2.33333	3.4	0.002
n35_22150	Anaerobic ribonucleoside-triphosphate reductase-activating protein	952460.peg.2263	Ribonucleotide reductase of class III (anaerobic), activating protein (EC 1.97.1.4)	634.667	3.35	0
n35_10850	hypothetical protein	952460.peg.1096	Activator of (R)-2-hydroxyglutaryl-CoA dehydratase	3322.83	2.89	0
n35_06350	hypothetical protein	952460.peg.640	FIG005549: hypothetical protein within a prophage	34	2.76	0
n35_01100	hypothetical protein	952460.peg.116	hypothetical protein	17.8333	2.54	0
n35_20550	hypothetical protein	952460.peg.2092	Nitric-oxide reductase (EC 1.7.99.7), quinol-dependent	1690.5	2.53	0
n35_01680	Ferredoxin--NADP reductase	952460.peg.174	Pyridine nucleotide-disulphide oxidoreductase family protein associated with PFOR	8367.83	2.46	0
n35_02360	CRP-like cAMP-activated global transcriptional regulator	952460.peg.244	cAMP-binding proteins - catabolite gene activator and regulatory subunit of cAMP-dependent protein kinases	6489.83	2.41	0
n35_00720	hypothetical protein	952460.peg.75	Membrane associated protein	1624.33	2.4	0
n35_00710	Membrane protein YdfJ	952460.peg.74	Exporter protein, RND family	1985.5	2.18	0
n35_07950	hypothetical protein	952460.peg.800	hypothetical protein	16	2.15	0
n35_06960	Cinnamate reductase	952460.peg.701	2,4-dienoyl-CoA reductase [NADPH] (EC 1.3.1.34)	1355.5	2.14	0
n35_13330	hypothetical protein	952460.peg.1347	Efflux ABC transporter, permease protein	144.667	2.12	0
n35_03030	hypothetical protein	952460.peg.313	hypothetical protein	89.1667	2.08	0
n35_03820	3-oxoacyl-[acyl-carrier-protein] reductase FabG	952460.peg.391	Oxidoreductase, short-chain dehydrogenase/reductase family	7260	2.01	0
n35_04400	Iron-uptake system permease protein FeuC	952460.peg.449	ABC transporter, permease protein (cluster 8, B12/iron complex)	40.5	2.01	0
n35_06360	hypothetical protein	952460.peg.641	Phage protein	20	2.01	0
n35_04150	L-threonine 3-dehydrogenase	952460.peg.425	L-threonine 3-dehydrogenase (EC 1.1.1.103)	1078.83	1.98	0
n35_14400	hypothetical protein	952460.peg.1460	FIG092679: Fe-S oxidoreductase	1323.33	1.97	0
n35_06340	hypothetical protein	952460.peg.639	hypothetical protein	19.6667	1.95	0
n35_02530	hypothetical protein	952460.peg.261	hypothetical protein	35.3333	1.92	0
n35_16470	NAD(P) transhydrogenase subunit alpha	952460.peg.1674	NAD(P) transhydrogenase N-domain of subunit alpha (EC 1.6.1.2) / NAD(P) transhydrogenase C-domain of subunit alpha (EC 1.6.1.2)	3678.33	1.92	0
n35_21750	hypothetical protein	952460.peg.2218	Heterodimeric efflux ABC transporter, permease/ATP-binding subunit 2	6.83333	1.92	0.003
n35_20350	hypothetical protein	952460.peg.2075	Neuraminidase NanP	187.167	1.9	0
n35_13890	hypothetical protein	952460.peg.1406	Transcriptional regulator	12.1667	1.87	0.003
n35_24200	putative symporter YjmB	952460.peg.2472	Glucuronide transporter UidB	7	1.87	0.006
n35_13820	3-keto-L-gulonate-6-phosphate decarboxylase UlaD	952460.peg.1398	3-keto-L-gulonate 6-phosphate decarboxylase homolog	5.5	1.86	0.007
n35_13340	Vitamin B12 import ATP-binding protein BtuD	952460.peg.1348	ABC transporter, ATP-binding protein	253.333	1.85	0
n35_22230	Monoacylglycerol lipase	952460.peg.2269	Lysophospholipase L2 (EC 3.1.1.5)	4507.33	1.84	0
n35_18210	N-succinylglutamate 5-semialdehyde dehydrogenase	952460.peg.1858	CoA-acylating propionaldehyde dehydrogenase	820.833	1.8	0.001
n35_05160	Molybdopterin molybdenumtransferase 1	952460.peg.527	Molybdopterin molybdenumtransferase (EC 2.10.1.1)	3047.5	1.77	0
n35_13100	hypothetical protein	952460.peg.1324	Succinate dehydrogenase cytochrome b subunit	3174.83	1.77	0
n35_18740	Bifunctional NAD(P)H-hydrate repair enzyme Nnr	952460.peg.1913	NAD(P)H-hydrate epimerase (EC 5.1.99.6) / ADP-dependent (S)-NAD(P)H-hydrate dehydratase (EC 4.2.1.136)	6281.5	1.76	0
n35_15960	PTS system N-acetylglucosamine-specific EIIB component	952460.peg.1617	Phosphotransferase system EIIB, cysteine phosphorylation domain	61.1667	1.74	0
n35_06820	K(+)-stimulated pyrophosphate-energized proton pump	952460.peg.686	Pyrophosphate-energized proton pump (EC 3.6.1.1)	4200.33	1.71	0
n35_06510	S-adenosylmethionine synthase	952460.peg.656	S-adenosylmethionine synthetase (EC 2.5.1.6)	9.66667	1.7	0.003
n35_08160	hypothetical protein	952460.peg.821	FIG00945947: hypothetical protein	19782.2	1.7	0
n35_07380	hypothetical protein	952460.peg.743	hypothetical protein	25.1667	1.69	0.001
n35_20440	Melibiose/raffinose/stachyose import permease protein MelC	952460.peg.2081	L-arabinose transport system permease protein araQ (EC 3.6.3.17)	19.8333	1.69	0.001
n35_01460	Phosphocarrier protein HPr	952460.peg.153	Phosphotransferase system, phosphocarrier protein HPr	425.333	1.67	0
n35_23560	D-serine/D-alanine/glycine transporter	952460.peg.2404	D-serine/D-alanine/glycine transporter	812.333	1.65	0
n35_24140	L-ribulose-5-phosphate 4-epimerase SgbE	952460.peg.2465	L-ribulose-5-phosphate 4-epimerase (EC 5.1.3.4)	6	1.65	0.011
n35_13060	putative tRNA-dihydrouridine synthase	952460.peg.1320	tRNA-dihydrouridine synthase DusB	206.333	1.64	0
n35_16460	NAD(P) transhydrogenase subunit beta	952460.peg.1673	NAD(P) transhydrogenase subunit beta (EC 1.6.1.2)	4561.33	1.64	0
n35_23520	hypothetical protein	952460.peg.2400	Fructokinase (EC 2.7.1.4)	12.5	1.64	0.001
n35_05130	hypothetical protein	952460.peg.524	Heat shock protein 22.5 (Hsp22.5)	24.8333	1.63	0
n35_12250	hypothetical protein	952460.peg.1236	FIG00945288: hypothetical protein	4126.33	1.62	0
n35_16410	Inosamine-phosphate amidinotransferase 1	952460.peg.1667	l-arginine:glycine amidinotransferase	2972.33	1.61	0.001
n35_00030	hypothetical protein	952460.peg.3	hypothetical protein	180	1.58	0
n35_15970	HTH-type transcriptional repressor NagR	952460.peg.1618	Transcriptional regulator, GntR family	565.5	1.58	0
n35_20250	PEP-dependent dihydroxyacetone kinase%2C dihydroxyacetone-binding subunit DhaK	952460.peg.2064	Phosphoenolpyruvate-dihydroxyacetone phosphotransferase (EC 2.7.1.121), dihydroxyacetone binding subunit DhaK	1372.5	1.58	0
n35_22610	hypothetical protein	952460.peg.2306	hypothetical protein	279.667	1.58	0
n35_21400	Melibiose/raffinose/stachyose import permease protein MelC	952460.peg.2182	ABC transporter, permease protein 2 (cluster 1, maltose/g3p/polyamine/iron)	100.667	1.57	0
n35_13320	putative protein YhaP	952460.peg.1346	putative Na+ efflux ABC transporter, permease component	11.8333	1.56	0.007
n35_08060	Fumarate reductase iron-sulfur subunit	952460.peg.811	Succinate dehydrogenase iron-sulfur protein (EC 1.3.5.1)	2323.67	1.55	0
n35_03460	putative ABC transporter permease protein	952460.peg.356	ABC transporter, permease protein (cluster 8, B12/iron complex)	81.5	1.54	0
n35_00670	Pseudouridine kinase	952460.peg.70	hypothetical protein	298	1.53	0
n35_23380	Anaerobic glycerol-3-phosphate dehydrogenase subunit A	952460.peg.2384	Anaerobic glycerol-3-phosphate dehydrogenase subunit A (EC 1.1.5.3)	1147.67	1.53	0
n35_03830	hypothetical protein	952460.peg.392	Succinate dehydrogenase flavoprotein subunit (EC 1.3.5.1)	916	1.52	0
n35_06230	hypothetical protein	952460.peg.628	Type II restriction enzyme, methylase subunits	10	1.52	0.003
n35_01670	Pyruvate-flavodoxin oxidoreductase	952460.peg.173	Pyruvate-flavodoxin oxidoreductase	19829	1.51	0
n35_22560	Endolytic peptidoglycan transglycosylase RlpA	952460.peg.2301	Septum-associated rare lipoprotein A	337.333	1.5	0.007
n35_00410	hypothetical protein	952460.peg.44	secretion system protein	26.6667	1.49	0
n35_21990	Ribonucleoside-diphosphate reductase 1 subunit alpha	952460.peg.2242	Ribonucleotide reductase of class Ia (aerobic), alpha subunit (EC 1.17.4.1)	186.833	1.49	0
n35_24250	hypothetical protein	952460.peg.2476	hypothetical protein	301.167	1.49	0
n35_16310	4-hydroxy-tetrahydrodipicolinate synthase	952460.peg.1657	4-hydroxy-tetrahydrodipicolinate synthase (EC 4.3.3.7)	1401.17	1.48	0
n35_16380	hypothetical protein	952460.peg.1664	Transcriptional regulator, AcrR family	70	1.47	0
n35_20800	putative protein YiaX1	952460.peg.2120	hypothetical protein	518.833	1.41	0
n35_01660	Dihydroorotate dehydrogenase B (NAD(+))%2C catalytic subunit	952460.peg.172	Putative dihydropyrimidine dehydrogenase [NADP+], similar to dihydroorotate dehydrogenase	7656.67	1.4	0
n35_03620	Phosphoenolpyruvate-protein phosphotransferase	952460.peg.371	Phosphoenolpyruvate-protein phosphotransferase of PTS system (EC 2.7.3.9)	1158.5	1.4	0
n35_03920	Hyaluronate lyase	952460.peg.400	hypothetical protein	40906.8	1.39	0.001
n35_08050	Fumarate reductase flavoprotein subunit	952460.peg.810	Succinate dehydrogenase flavoprotein subunit (EC 1.3.5.1)	6639.83	1.39	0
n35_22180	hypothetical protein	952460.peg.2265	Phospholipid-binding protein	1391.67	1.39	0
n35_01800	Cytochrome bd-I ubiquinol oxidase subunit 2	952460.peg.186	Cytochrome d ubiquinol oxidase subunit II (EC 1.10.3.-)	6762.83	1.38	0
n35_23370	Anaerobic glycerol-3-phosphate dehydrogenase subunit B	952460.peg.2383	Anaerobic glycerol-3-phosphate dehydrogenase subunit B (EC 1.1.5.3)	737.667	1.38	0
n35_10910	Bifunctional (p)ppGpp synthase/hydrolase RelA	952460.peg.1102	Guanosine-3',5'-bis(diphosphate) 3'-pyrophosphohydrolase (EC 3.1.7.2) / GTP pyrophosphokinase (EC 2.7.6.5), (p)ppGpp synthetase II	8448.5	1.37	0
n35_11580	putative peptidyl-prolyl cis-trans isomerase B	952460.peg.1168	Probable peptidyl-prolyl cis-trans isomerase B (EC 5.2.1.8) (PPIase B) (Rotamase B)	270.333	1.37	0
n35_08810	hypothetical protein	not found in RAST	no annotation in RAST	56.5	1.36	0.001
n35_00140	HTH-type transcriptional regulator DegA	952460.peg.17	Ribose operon repressor	356.167	1.35	0.003
n35_12220	hypothetical protein	952460.peg.1233	hypothetical protein	3157.5	1.35	0
n35_13070	Nicotinate-nucleotide--dimethylbenzimidazole phosphoribosyltransferase	952460.peg.1321	Cobalamin biosynthesis protein BluB @ 5,6-dimethylbenzimidazole synthase, flavin destructase family / Nicotinate-nucleotide--dimethylbenzimidazole phosphoribosyltransferase (EC 2.4.2.21)	155.167	1.35	0
n35_01890	hypothetical protein	952460.peg.195	FIG215594: Membrane spanning protein	338.667	1.34	0
n35_18040	Long-chain-fatty-acid--CoA ligase	952460.peg.1840	Long-chain-fatty-acid--CoA ligase (EC 6.2.1.3)	3313.83	1.33	0
n35_22450	Beta-hexosaminidase	952460.peg.2290	beta-glycosyl hydrolase	752.333	1.33	0
n35_21740	hypothetical protein	952460.peg.2217	5'-nucleotidase (EC 3.1.3.5)	2906	1.32	0
n35_01810	Cytochrome bd ubiquinol oxidase subunit 1	952460.peg.187	Cytochrome d ubiquinol oxidase subunit I (EC 1.10.3.-)	11978.8	1.31	0.001
n35_12460	hypothetical protein	952460.peg.1256	Uncharacterized symport/antiport-type transporter	212.5	1.31	0.012
n35_18260	hypothetical protein	952460.peg.1863	hypothetical protein	67.3333	1.31	0
n35_00680	hypothetical protein	952460.peg.71	Two-component system sensor histidine kinase	5313.5	1.3	0
n35_19420	8-amino-7-oxononanoate synthase	952460.peg.1984	8-amino-7-oxononanoate synthase (EC 2.3.1.47)	50.3333	1.3	0
n35_20540	hypothetical protein	952460.peg.2091	hypothetical protein	148.333	1.3	0
n35_05040	N-acetylglucosamine-6-phosphate deacetylase	952460.peg.515	N-acetylglucosamine-6-phosphate deacetylase (EC 3.5.1.25)	3410	1.29	0
n35_06150	hypothetical protein	952460.peg.621	hypothetical protein	633.833	1.28	0
n35_12440	hypothetical protein	952460.peg.1254	Uncharacterized protein MSMEG_5635	182487	1.28	0
n35_21380	hypothetical protein	952460.peg.2180	ABC transporter, substrate-binding protein (cluster 1, maltose/g3p/polyamine/iron)	61.8333	1.28	0.004
n35_04110	Inositol 2-dehydrogenase/D-chiro-inositol 3-dehydrogenase	952460.peg.421	oxidoreductase with transcriptional repressor domain	194.833	1.27	0
n35_08920	hypothetical protein	952460.peg.894	Arginine/ornithine antiporter ArcD	761.833	1.27	0
n35_03560	hypothetical protein	952460.peg.365	FIG00946218: hypothetical protein	717	1.26	0
n35_01090	hypothetical protein	952460.peg.115	Vitamin B12 ABC transporter, substrate-binding protein BtuF	221.5	1.25	0.005
n35_04390	Cobalamin	Cobalamin	Cobalamin	52	1.24	0.001
n35_15550	hypothetical protein	952460.peg.1573	hypothetical protein	18253	1.24	0
n35_21370	hypothetical protein	952460.peg.2179	alpha-galactosidase (EC 3.2.1.22)	127	1.24	0
n35_21970	Cobalamin	nn	nn	154.5	1.24	0
n35_23360	Anaerobic glycerol-3-phosphate dehydrogenase subunit C	952460.peg.2382	Anaerobic glycerol-3-phosphate dehydrogenase subunit C (EC 1.1.5.3)	964.167	1.24	0
n35_03490	Phosphate import ATP-binding protein PstB 1	952460.peg.358	Phosphate ABC transporter, ATP-binding protein PstB (TC 3.A.1.7.1)	208.833	1.23	0
n35_02120	hypothetical protein	952460.peg.221	FIG00945835: hypothetical protein	109.667	1.21	0
n35_23440	hypothetical protein	952460.peg.2392	DNA double-strand break repair Rad50 ATPase	435.667	1.2	0
n35_23800	Fumarate hydratase class II	952460.peg.2430	Fumarate hydratase class II (EC 4.2.1.2)	9842.5	1.2	0
n35_01170	hypothetical protein	952460.peg.122	hypothetical protein	36.6667	1.19	0.001
n35_10390	putative butyrate:acetyl-CoA coenzyme A-transferase	952460.peg.1051	4-hydroxybutyrate coenzyme A transferase	272.5	1.19	0
n35_13740	L-lactate dehydrogenase 2	952460.peg.1391	L-lactate dehydrogenase (EC 1.1.1.27)	668.333	1.19	0
n35_17970	Cobalt/magnesium transport protein CorA	952460.peg.1832	Magnesium and cobalt transport protein CorA	422.167	1.19	0
n35_03010	Transcriptional regulatory protein LiaR	952460.peg.311	response regulator receiver domain protein	128	1.18	0
n35_07500	Ribosome-binding factor A	952460.peg.755	Ribosome-binding factor A	1655.67	1.18	0
n35_14890	hypothetical protein	952460.peg.1510	hypothetical protein	345.167	1.18	0
n35_08360	hypothetical protein	952460.peg.840	Predicted biotin repressor from TetR family	273.667	1.17	0.001
n35_13800	L-ribulose-5-phosphate 4-epimerase UlaF	952460.peg.1396	L-ribulose-5-phosphate 4-epimerase (EC 5.1.3.4)	37	1.17	0
n35_21270	Pyruvate%2C phosphate dikinase	952460.peg.2169	Pyruvate,phosphate dikinase (EC 2.7.9.1)	24582.2	1.17	0
n35_09860	hypothetical protein	952460.peg.999	carboxypeptidase-related protein	2965.17	1.16	0
n35_00470	hypothetical protein	952460.peg.50	LysM domain	72.3333	1.15	0
n35_02640	L-amino acid dehydrogenase	952460.peg.271	Amine oxidase, flavin-containing	3557.33	1.15	0
n35_03670	hypothetical protein	952460.peg.375	PTS system, IIB component	163.5	1.15	0
n35_18500	Inosine-5'-monophosphate dehydrogenase	952460.peg.1888	Inosine-5'-monophosphate dehydrogenase (EC 1.1.1.205) / CBS domain	4953.83	1.15	0
n35_20880	Methylmalonyl-CoA carboxyltransferase 5S subunit	952460.peg.2129	Methylmalonyl-CoA:Pyruvate transcarboxylase 5S subunit (EC 2.1.3.1)	10367	1.15	0
n35_00230	PTS system galactitol-specific EIIC component	952460.peg.25	PTS system, galactitol-specific IIC component	23.3333	1.14	0.001
n35_06950	Cinnamate reductase	952460.peg.700	2,4-dienoyl-CoA reductase [NADPH] (EC 1.3.1.34)	413	1.14	0
n35_23280	Endolytic peptidoglycan transglycosylase RlpA	952460.peg.2374	Septum-associated rare lipoprotein A	697.333	1.14	0.006
n35_02140	Heat shock protein 15	952460.peg.222	Ribosome-associated heat shock protein implicated in the recycling of the 50S subunit (S4 paralog)	89.6667	1.13	0
n35_20870	Methylmalonyl-CoA carboxyltransferase 12S subunit	952460.peg.2128	Methylmalonyl-CoA:Pyruvate transcarboxylase 12S subunit (EC 2.1.3.1)	14012.2	1.13	0
n35_23430	hypothetical protein	952460.peg.2391	DNA double-strand break repair protein Mre11	144.167	1.13	0
n35_17560	Glutamate racemase	952460.peg.1787	Glutamate racemase (EC 5.1.1.3)	72.8333	1.12	0
n35_19680	Putative aminotransferase/MSMEI_6121	952460.peg.2009	Aspartate transaminase (EC 2.6.1.1)	1565	1.12	0
n35_01710	Glycolate permease GlcA	952460.peg.177	L-lactate permease	1271.33	1.11	0.002
n35_11930	Tryptophanase 1	952460.peg.1201	Tryptophanase (EC 4.1.99.1)	37687.5	1.11	0.006
n35_18470	Serine acetyltransferase	952460.peg.1885	Serine acetyltransferase (EC 2.3.1.30)	176	1.11	0
n35_15800	Octanoyltransferase	952460.peg.1600	Octanoate-[acyl-carrier-protein]-protein-N-octanoyltransferase (EC 2.3.1.181)	945.5	1.1	0.001
n35_23710	Ornithine racemase	952460.peg.2420	Ornithine racemase (EC 5.1.1.12)	340.667	1.1	0.001
n35_03760	hypothetical protein	952460.peg.384	PTS system, IIB component	2288.67	1.09	0
n35_13090	hypothetical protein	952460.peg.1323	Succinate dehydrogenase flavoprotein subunit (EC 1.3.5.1)	11781.7	1.09	0
n35_07420	hypothetical protein	952460.peg.747	hypothetical protein	3329.17	1.08	0
n35_07570	putative licABCH operon regulator	952460.peg.762	Sorbitol operon transcription regulator	62.5	1.08	0.005
n35_13260	hypothetical protein	not found in RAST	no annotation in RAST	10.6667	1.08	0.016
n35_15310	hypothetical protein	952460.peg.1549	Transcriptional regulator, GntR family	406.5	1.08	0
n35_17980	hypothetical protein	952460.peg.1833	conserved protein (putative ADP-ribose pyrophosphatase)	185.5	1.08	0
n35_21070	hypothetical protein	952460.peg.2148	Two-component system sensor histidine kinase	1248.83	1.08	0
n35_04750	hypothetical protein	952460.peg.484	5-keto-2-deoxy-D-gluconate-6 phosphate aldolase [form 2] (EC 4.1.2.29)	154.667	1.07	0.001
n35_08190	Acetylornithine deacetylase	952460.peg.823	YscS-like amidohydrolase	673.833	1.07	0
n35_14190	hypothetical protein	952460.peg.1439	hypothetical protein	108.333	1.07	0.002
n35_17950	hypothetical protein	952460.peg.1829	Malonate permease	84.5	1.07	0.007
n35_01110	hypothetical protein	952460.peg.117	Predicted alpha-ribazole-5-phosphate synthase CblS for cobalamin biosynthesis	59.3333	1.06	0.002
n35_09820	Oligopeptide transport ATP-binding protein OppD	952460.peg.995	ABC transporter, ATP-binding protein (cluster 5, nickel/peptides/opines)	89.6667	1.06	0
n35_21360	hypothetical protein	952460.peg.2178	hypothetical protein	298.167	1.06	0
n35_00590	hypothetical protein	952460.peg.62	ABC transporter, substrate-binding protein (cluster 1, maltose/g3p/polyamine/iron)	636.833	1.05	0.003
n35_01610	Putative HMP/thiamine permease protein YkoE	952460.peg.167	Substrate-specific component YkoE of thiamin-regulated ECF transporter for HydroxyMethylPyrimidine	100.667	1.05	0
n35_04160	2-amino-3-ketobutyrate coenzyme A ligase	952460.peg.426	2-amino-3-ketobutyrate coenzyme A ligase (EC 2.3.1.29)	1399.17	1.05	0.002
n35_15450	hypothetical protein	952460.peg.1564	similar to Zn-dependent hydrolases of the beta-lactamase fold	1708.33	1.05	0
n35_18320	Riboflavin biosynthesis protein RibD	952460.peg.1869	Diaminohydroxyphosphoribosylaminopyrimidine deaminase (EC 3.5.4.26) / 5-amino-6-(5-phosphoribosylamino)uracil reductase (EC 1.1.1.193)	511.833	1.05	0
n35_00420	hypothetical protein	952460.peg.45	Putative membrane-spanning protein	10.3333	1.04	0.012
n35_09220	NAD-specific glutamate dehydrogenase	952460.peg.928	NAD-specific glutamate dehydrogenase (EC 1.4.1.2), large form	11049.2	1.04	0
n35_00460	hypothetical protein	952460.peg.49	FIG00946334: hypothetical protein	7.83333	1.03	0.031
n35_02700	Inorganic pyrophosphatase	952460.peg.279	Inorganic pyrophosphatase (EC 3.6.1.1)	772.667	1.03	0
n35_13750	Thiamine-phosphate synthase	952460.peg.1392	Thiamin-phosphate pyrophosphorylase (EC 2.5.1.3)	94.1667	1.03	0
n35_13760	Hydroxyethylthiazole kinase	952460.peg.1393	Hydroxyethylthiazole kinase (EC 2.7.1.50)	439.667	1.02	0
n35_14820	Cobalamin	nn	nn	29.1667	1.02	0.02
n35_05410	Dimethyl sulfoxide reductase DmsA	952460.peg.552	Anaerobic dimethyl sulfoxide reductase chain A (EC 1.8.5.3), molybdopterin-binding domain	316.667	1.01	0
n35_05630	50S ribosomal protein L25	952460.peg.572	LSU ribosomal protein L25p	764.833	1.01	0.001
n35_08040	hypothetical protein	952460.peg.809	Succinate dehydrogenase cytochrome b subunit	1086.33	1.01	0
n35_14140	ATP-dependent RecD-like DNA helicase	952460.peg.1434	transfer protein homolog TraA	90.3333	1.01	0.001
n35_22430	50S ribosomal protein L32	952460.peg.2288	LSU ribosomal protein L32p @ LSU ribosomal protein L32p, zinc-independent	11.3333	1.01	0.032
n35_05350	Molybdenum cofactor guanylyltransferase	952460.peg.546	Molybdenum cofactor guanylyltransferase (EC 2.7.7.77)	279.167	1	0.001
n35_06690	Endo-alpha-N-acetylgalactosaminidase	952460.peg.673	hypothetical protein	689.833	1	0
n35_11540	Ethylmalonyl-CoA/methylmalonyl-CoA epimerase	952460.peg.1164	Methylmalonyl-CoA epimerase (EC 5.1.99.1) @ Ethylmalonyl-CoA epimerase	3745.33	1	0
n35_11860	putative formaldehyde dehydrogenase AdhA	952460.peg.1197	Cinnamyl alcohol dehydrogenase/reductase (EC 1.1.1.195) @ Alcohol dehydrogenase (EC 1.1.1.1)	532.667	1	0
n35_23330	Zinc-type alcohol dehydrogenase-like protein	952460.peg.2379	Zinc-type alcohol dehydrogenase-like protein	1154.5	1	0
n35_23840	hypothetical protein	952460.peg.2434	Predicted galacto-N-biose-/lacto-N-biose I ABC transporter, periplasmic substrate-binding protein	661.167	1	0.003
n35_12820	Pyridoxal phosphate homeostasis protein	952460.peg.1293	Pyridoxal phosphate-containing protein YggS	308.333	0.99	0
n35_18570	hypothetical protein	952460.peg.1896	hypothetical protein	455	0.99	0
n35_02940	5-oxoprolinase subunit A	952460.peg.304	Lactam utilization protein LamB	1155.83	0.98	0
n35_03740	2%2C3-bisphosphoglycerate-dependent phosphoglycerate mutase	952460.peg.382	Phosphoglycerate mutase (EC 5.4.2.11)	6439.5	0.98	0
n35_16070	Bifunctional glutamine synthetase adenylyltransferase/adenylyl-removing enzyme	952460.peg.1630	Glutamine synthetase adenylyl-L-tyrosine phosphorylase (EC 2.7.7.89) / Glutamate-ammonia-ligase adenylyltransferase (EC 2.7.7.42)	365.5	0.98	0
n35_21330	Succinyl-CoA:acetate CoA-transferase	952460.peg.2175	putative coenzyme A transferase	10588.8	0.98	0.002
n35_07400	3'%2C5'-cyclic adenosine monophosphate phosphodiesterase CpdA	952460.peg.745	hypothetical protein	399.333	0.97	0.007
n35_09320	ATP-dependent DNA helicase Rep	952460.peg.938	ATP-dependent DNA helicase SCO5184	613.833	0.97	0
n35_09610	hypothetical protein	952460.peg.969	hypothetical protein	9.5	0.97	0.036
n35_14810	hypothetical protein	952460.peg.1503	FIG00945551: hypothetical protein	77.8333	0.97	0.024
n35_15480	hypothetical protein	952460.peg.1567	Acyl-CoA:1-acyl-sn-glycerol-3-phosphate acyltransferase (EC 2.3.1.51)	307.167	0.97	0
n35_18460	GMP synthase [glutamine-hydrolyzing]	952460.peg.1883	GMP synthase [glutamine-hydrolyzing], amidotransferase subunit (EC 6.3.5.2) / GMP synthase [glutamine-hydrolyzing], ATP pyrophosphatase subunit (EC 6.3.5.2)	2747.67	0.97	0
n35_01350	hypothetical protein	952460.peg.141	Dolichol-phosphate mannosyltransferase (EC 2.4.1.83) in lipid-linked oligosaccharide synthesis cluster	706.333	0.96	0
n35_09170	Ribosome hibernation promotion factor	952460.peg.923	Ribosome hibernation promoting factor Hpf	5707.83	0.96	0.001
n35_11850	hypothetical protein	not found in RAST	no annotation in RAST	22	0.96	0.01
n35_15410	hypothetical protein	952460.peg.1560	Barstar, ribonuclease (Barnase) inhibitor	69.5	0.96	0.005
n35_22550	Proline iminopeptidase	952460.peg.2300	proline iminopeptidase	858.5	0.96	0
n35_07960	Signal recognition particle receptor FtsY	952460.peg.801	Signal recognition particle receptor FtsY	3070.67	0.95	0
n35_22650	hypothetical protein	952460.peg.2309	hypothetical protein	995.333	0.95	0
n35_23940	putative glycerol uptake facilitator protein	952460.peg.2445	Glycerol uptake facilitator protein	1047	0.95	0.007
n35_06070	hypothetical protein	952460.peg.613	hypothetical protein	4.83333	0.94	0.043
n35_17320	hypothetical protein	952460.peg.1761	hypothetical protein	77.8333	0.94	0
n35_19010	hypothetical protein	952460.peg.1941	hypothetical protein	27.5	0.94	0.005
n35_19030	hypothetical protein	952460.peg.1943	hypothetical protein	1041.67	0.94	0
n35_00660	Beta-hexosaminidase	952460.peg.69	glycosyl hydrolase	785.5	0.93	0
n35_01230	Sensor protein KdpD	952460.peg.128	Osmosensitive K+ channel histidine kinase KdpD	521.167	0.93	0
n35_13380	Threonine/homoserine exporter RhtA	952460.peg.1352	Integral membrane protein	127	0.93	0
n35_13540	hypothetical protein	952460.peg.1369	Rhomboid family protein	322.5	0.93	0.001
n35_15420	hypothetical protein	952460.peg.1561	Guanyl-specific ribonuclease (EC 3.1.27.3)	182.167	0.93	0.002
n35_23310	hypothetical protein	952460.peg.2377	Repressor CsoR of the copZA operon	2552.67	0.93	0
n35_23790	hypothetical protein	952460.peg.2429	hypothetical protein	35.5	0.93	0.003
n35_13730	putative NAD-dependent malic enzyme 2	952460.peg.1390	NAD-dependent malic enzyme (EC 1.1.1.38)	6050.83	0.92	0
n35_18200	Malate dehydrogenase	952460.peg.1857	Malate dehydrogenase (EC 1.1.1.37)	9338.5	0.92	0.001
n35_18430	Major cardiolipin synthase ClsA	952460.peg.1879	putative phospholipase D family protein	260.333	0.92	0
n35_01830	Fatty acid ABC transporter ATP-binding/permease protein	952460.peg.189	Efflux ABC transporter, permease/ATP-binding protein SCO2464	230.167	0.91	0.003
n35_03020	hypothetical protein	952460.peg.312	Two-component system sensor histidine kinase	211.5	0.91	0
n35_11210	Putative D-alanyl-D-alanine carboxypeptidase	952460.peg.1131	UPF0214 protein YfeW	1186.17	0.91	0.006
n35_18680	hypothetical protein	952460.peg.1907	putative secreted protein	1726.33	0.91	0.001
n35_20170	hypothetical protein	952460.peg.2056	FIG00946315: hypothetical protein	57346.3	0.91	0
n35_21150	S-(hydroxymethyl)mycothiol dehydrogenase	952460.peg.2156	Alcohol dehydrogenase (EC 1.1.1.1)	1339.67	0.91	0
n35_21310	hypothetical protein	952460.peg.2173	Phosphoserine phosphatase (EC 3.1.3.3)	183.833	0.91	0.001
n35_04450	Cobalt transport protein CbiM	952460.peg.454	Cobalt ECF transporter, substrate-binding protein CbiM	5988.17	0.9	0
n35_18770	hypothetical protein	952460.peg.1917	triacylglycerol lipase precursor( EC:3.1.1.3 )	86.3333	0.9	0.011
n35_20340	N-acetyl-D-glucosamine kinase	952460.peg.2074	Transcriptional regulator, ROK family	380.833	0.9	0
n35_20860	Methylmalonyl-CoA carboxyltransferase 12S subunit	952460.peg.2127	Clusters with Methylmalonyl-CoA carboxyltransferase (EC 2.1.3.1)	602	0.9	0.001
n35_02580	hypothetical protein	952460.peg.266	hypothetical protein	14113.3	0.89	0
n35_19620	50S ribosomal protein L10	952460.peg.2004	LSU ribosomal protein L10p (P0)	2425.5	0.89	0.004
n35_23300	hypothetical protein	952460.peg.2376	Copper(I) chaperone CopZ	1460.67	0.89	0
n35_04770	3D-(3%2C5/4)-trihydroxycyclohexane-1%2C2-dione hydrolase	952460.peg.486	3D-(3,5/4)-trihydroxycyclohexane-1,2-dione hydrolase (EC 3.7.1.22)	800.333	0.88	0
n35_05490	Putative pyrimidine permease RutG	952460.peg.559	Uracil permease	1658.17	0.88	0
n35_20760	hypothetical protein	952460.peg.2116	hypothetical protein	6622.5	0.88	0
n35_23200	hypothetical protein	952460.peg.2365	Rhodanese domain protein / Ankyrin	430.667	0.88	0
n35_01700	hypothetical protein	952460.peg.176	Lactate-responsive regulator LldR in Actinobacteria, GntR family	121.833	0.87	0.006
n35_04960	Glucosamine-6-phosphate deaminase	952460.peg.507	Glucosamine-6-phosphate deaminase (EC 3.5.99.6)	30	0.87	0.028
n35_09500	hypothetical protein	952460.peg.957	hypothetical protein	35.1667	0.87	0.02
n35_17800	Beta-galactosidase	952460.peg.1813	beta-galactosidase (EC 3.2.1.23)	1050.17	0.87	0
n35_18870	hypothetical protein	952460.peg.1926	hypothetical protein	239.333	0.87	0.004
n35_19570	hypothetical protein	952460.peg.1999	FIG00945223: hypothetical protein	209.5	0.87	0.017
n35_06980	Protein ElaA	952460.peg.703	N-acetyltransferase ElaA	105.333	0.86	0.001
n35_12160	hypothetical protein	952460.peg.1225	hypothetical protein	428.5	0.86	0
n35_16540	hypothetical protein	952460.peg.1682	hydrolase, putative isochorismatase	19.3333	0.86	0.039
n35_04120	hypothetical protein	952460.peg.422	ABC transporter, substrate-binding protein (cluster 1, maltose/g3p/polyamine/iron)	100	0.85	0.008
n35_05370	hypothetical protein	952460.peg.548	Uncharacterized protein Tfu_2252 sometimes fused with molybdenum cofactor guanylyltransferase	156.833	0.85	0.004
n35_09130	DNA-binding response regulator MtrA	952460.peg.919	Two component system response regulator MtrA	384.333	0.85	0.001
n35_19460	Glutamine--tRNA ligase	952460.peg.1988	Glutaminyl-tRNA synthetase (EC 6.1.1.18)	1522.33	0.85	0
n35_01280	hypothetical protein	952460.peg.133	zinc protease	24.1667	0.84	0.014
n35_01490	Glycerol-3-phosphate regulon repressor	952460.peg.156	Transcriptional repressor of the fructose operon, DeoR family	207.667	0.84	0.001
n35_03720	Phosphate-specific transport system accessory protein PhoU	952460.peg.380	Phosphate transport system regulatory protein PhoU	501.167	0.84	0
n35_09230	3'%2C5'-nucleoside bisphosphate phosphatase	952460.peg.929	FIG00031715: Predicted metal-dependent phosphoesterases (PHP family)	1549.67	0.84	0.003
n35_18010	NAD(P)H dehydrogenase (quinone)	952460.peg.1837	NAD(P)H quinone reductase LpdA (EC 1.6.5.2)	441.833	0.84	0
n35_22510	Histidine ammonia-lyase	952460.peg.2296	Histidine ammonia-lyase (EC 4.3.1.3)	154.833	0.84	0.003
n35_01970	hypothetical protein	952460.peg.203	hypothetical protein	1567.83	0.83	0.001
n35_18950	Oxidoreductase UcpA	952460.peg.1934	L-1-amino-2-propanol dehydrogenase [NADP+]	2736.33	0.83	0.002
n35_20400	hypothetical protein	952460.peg.2079	Cell wall-associated hydrolases (invasion-associated proteins)	8227.17	0.83	0.002
n35_21620	hypothetical protein	952460.peg.2204	Cytochrome c-type biogenesis protein DsbD, protein-disulfide reductase (EC 1.8.1.8)	70.3333	0.83	0.001
n35_22680	hypothetical protein	952460.peg.2312	FIG00945043: hypothetical protein	78.8333	0.83	0
n35_00390	hypothetical protein	952460.peg.42	FIG00945850: hypothetical protein	4.83333	0.82	0.059
n35_19930	hypothetical protein	952460.peg.2032	conserved hypothetical protein	91	0.82	0.053
n35_23620	Adenosine deaminase	952460.peg.2411	Adenosine deaminase (EC 3.5.4.4)	327.167	0.82	0
n35_24000	hypothetical protein	952460.peg.2451	Uncharacterized MFS-type transporter	39.8333	0.82	0.01
n35_01740	Lactate utilization protein C	952460.peg.180	Predicted L-lactate dehydrogenase, hypothetical protein subunit YkgG	1012.17	0.81	0.004
n35_02820	hypothetical protein	952460.peg.292	FIG00946491: hypothetical protein	121.333	0.81	0.006
n35_02930	hypothetical protein	952460.peg.303	FIG015373: Membrane protein	36.3333	0.81	0.041
n35_06050	hypothetical protein	952460.peg.611	FIG00945904: hypothetical protein	20.3333	0.81	0.041
n35_07710	hypothetical protein	952460.peg.775	hypothetical protein	9.83333	0.81	0.053
n35_21300	Ribosomal RNA large subunit methyltransferase G	952460.peg.2172	23S rRNA (guanine(1835)-N(2))-methyltransferase (EC 2.1.1.174)	123.333	0.81	0
n35_23640	hypothetical protein	952460.peg.2413	Transcriptional regulator, AsnC family	413.167	0.81	0.021
n35_00850	N-acetylglucosamine repressor	952460.peg.89	Xylose-responsive transcription regulator, ROK family	774.167	0.8	0
n35_03630	Phosphocarrier protein HPr	952460.peg.372	Phosphotransferase system, phosphocarrier protein HPr	43.8333	0.8	0.03
n35_07050	Enoyl-[acyl-carrier-protein] reductase [NADH]	952460.peg.710	Enoyl-[acyl-carrier-protein] reductase [NADH] (EC 1.3.1.9)	835.833	0.8	0
n35_07170	30S ribosomal protein S2	952460.peg.722	SSU ribosomal protein S2p (SAe)	2874.67	0.8	0
n35_15810	putative protein	952460.peg.1601	Copper resistance protein CopD / Cytochrome c oxidase caa3-type assembly factor CtaG_BS (unrelated to Cox11-CtaG family)	784.833	0.8	0.001
n35_16800	Cobalamin	nn	nn	525	0.8	0.004
n35_18860	hypothetical protein	952460.peg.1925	hypothetical protein	3291	0.8	0.007
n35_23420	Transcriptional regulator SlyA	952460.peg.2389	Transcriptional regulator, MarR family	837.167	0.8	0
n35_24130	D-erythrulose-4-phosphate isomerase 1	952460.peg.2464	Ribose-5-phosphate isomerase B (EC 5.3.1.6)	806.5	0.8	0
n35_00580	Lactose transport system permease protein LacF	952460.peg.61	ABC transporter, permease protein 1 (cluster 1, maltose/g3p/polyamine/iron)	240	0.79	0.018
n35_04640	hypothetical protein	952460.peg.470	PTS system, IIA component	323.833	0.79	0.001
n35_17060	hypothetical protein	952460.peg.1736	hypothetical protein	177.833	0.79	0
n35_21780	hypothetical protein	952460.peg.2222	Transcriptional regulator, ArsR family	39.3333	0.79	0.023
n35_03930	hypothetical protein	952460.peg.401	hypothetical protein	2258.17	0.78	0
n35_04280	Transcriptional regulatory protein DesR	952460.peg.438	Two-component transcriptional response regulator, LuxR family	148.667	0.78	0.005
n35_07270	hypothetical protein	952460.peg.732	Beta-lactamase class C-like and penicillin binding proteins (PBPs) superfamily	826.833	0.78	0
n35_08140	Putative DNA processing protein DprA	952460.peg.819	Rossmann fold nucleotide-binding protein Smf possibly involved in DNA uptake	123.667	0.78	0.001
n35_10090	hypothetical protein	952460.peg.1022	ATP synthase protein I	519.833	0.78	0.002
n35_11920	Aromatic amino acid transport protein AroP	952460.peg.1200	Aromatic amino acid transport protein AroP	13860.8	0.78	0.045
n35_14880	Vitamin B12-binding protein	952460.peg.1509	Heme ABC transporter, cell surface heme and hemoprotein receptor HmuT	145	0.78	0
n35_15470	hypothetical protein	952460.peg.1566	conserved protein, putative acyltransferase	164.5	0.78	0.002
n35_23760	Galactokinase	952460.peg.2425	Galactokinase (EC 2.7.1.6)	750.833	0.78	0
n35_03610	putative oxidoreductase	952460.peg.370	YdfG-like protein	4679.17	0.77	0
n35_05800	hypothetical protein	952460.peg.588	hypothetical protein	147.167	0.77	0.017
n35_16290	hypothetical protein	952460.peg.1655	hypothetical protein	6446.67	0.77	0.007
n35_16790	Methylmalonyl-CoA mutase small subunit	952460.peg.1707	Methylmalonyl-CoA mutase small subunit, MutA (EC 5.4.99.2)	4389.83	0.77	0.005
n35_20980	hypothetical protein	952460.peg.2139	Glycine betaine ABC transport system, glycine betaine-binding protein OpuAC	122.833	0.77	0
n35_23770	Bifunctional protein GlmU	952460.peg.2426	glucose-1-phosphate thymidylyltransferase	362.667	0.77	0
n35_03050	PTS system glucose-specific EIICBA component	952460.peg.315	PTS system, IIA component	24	0.76	0.028
n35_04570	Nicotinate-nucleotide--dimethylbenzimidazole phosphoribosyltransferase	952460.peg.464	Nicotinate-nucleotide--dimethylbenzimidazole phosphoribosyltransferase (EC 2.4.2.21) / Adenosylcobinamide kinase (EC 2.7.1.156) / Adenosylcobinamide-phosphate guanylyltransferase (EC 2.7.7.62) / Nicotinate-nucleotide--dimethylbenzimidazole phosphoribosyltransferase (EC 2.4.2.21)	814.167	0.76	0
n35_13150	hypothetical protein	952460.peg.1329	FIG00945652: hypothetical protein	685.667	0.76	0.027
n35_14800	hypothetical protein	952460.peg.1501	FIG00945551: hypothetical protein	290.167	0.76	0.024
n35_17470	Cobalamin	nn	nn	76.6667	0.76	0.063
n35_22540	hypothetical protein	952460.peg.2299	hypothetical protein	358.667	0.76	0
n35_05240	hypothetical protein	952460.peg.534	Molybdopterin synthase sulfur carrier subunit	45.5	0.75	0.011
n35_08350	Biotin synthase	952460.peg.839	Biotin synthase (EC 2.8.1.6)	164.5	0.75	0.008
n35_15860	hypothetical protein	952460.peg.1608	hypothetical protein	109.167	0.75	0.012
n35_18070	3'-5' exonuclease DinG	952460.peg.1843	hypothetical protein	51.6667	0.75	0.009
n35_21340	6-aminohexanoate-cyclic-dimer hydrolase	952460.peg.2176	putative amidase	520.833	0.75	0
n35_04420	Vitamin B12-binding protein	952460.peg.451	ABC transporter, substrate-binding protein (cluster 8, B12/iron complex)	98	0.74	0.001
n35_11820	Threonine--tRNA ligase	952460.peg.1193	Threonyl-tRNA synthetase (EC 6.1.1.3)	2229.83	0.74	0
n35_13810	L-ribulose-5-phosphate 3-epimerase UlaE	952460.peg.1397	L-xylulose 5-phosphate 3-epimerase (EC 5.1.3.-) homolog	19.5	0.74	0.052
n35_20940	tRNA (guanosine(18)-2'-O)-methyltransferase	952460.peg.2135	probable RNA methyltransferase	195.5	0.74	0
n35_21410	hypothetical protein	952460.peg.2183	hypothetical protein	215.333	0.74	0.002
n35_22780	Sodium/glucose cotransporter	952460.peg.2321	Predicted sodium-dependent galactose transporter	37.6667	0.74	0.015
n35_23470	hypothetical protein	952460.peg.2395	Aminodeoxychorismate lyase (EC 4.1.3.38)	1648.33	0.74	0
n35_01010	putative multidrug resistance ABC transporter ATP-binding/permease protein YheI	952460.peg.107	Heterodimeric efflux ABC transporter, permease/ATP-binding subunit 1	172.333	0.73	0.004
n35_05100	hypothetical protein	952460.peg.521	UTP--glucose-1-phosphate uridylyltransferase (EC 2.7.7.9)	704.333	0.73	0.007
n35_12340	Universal stress protein	952460.peg.1244	hypothetical protein	4233.33	0.73	0.003
n35_13360	hypothetical protein	952460.peg.1350	hypothetical protein	677	0.73	0
n35_21100	hypothetical protein	952460.peg.2151	ABC transporter, fused permease protein	2860.33	0.73	0.056
n35_21350	Lactose operon repressor	952460.peg.2177	Transcriptional regulator, LacI family	450.167	0.73	0
n35_23750	Phosphoglucomutase	952460.peg.2424	N-acetylglucosamine phosphomutase (EC 5.4.2.3)	1004	0.73	0.011
n35_23880	Glycerate 2-kinase	952460.peg.2438	Glycerate kinase (EC 2.7.1.31)	633.333	0.73	0.009
n35_00510	hypothetical protein	952460.peg.54	hypothetical protein	589.167	0.72	0
n35_00690	UDP-glucose 4-epimerase	952460.peg.72	UDP-glucose 4-epimerase (EC 5.1.3.2)	1799.83	0.72	0
n35_03840	hypothetical protein	952460.peg.393	Succinate dehydrogenase flavoprotein subunit (EC 1.3.5.1)	784.5	0.72	0.001
n35_18520	Amino-acid carrier protein AlsT	952460.peg.1890	Sodium:alanine symporter family protein	109.833	0.72	0.019
n35_19690	UDP-N-acetylenolpyruvoylglucosamine reductase	952460.peg.2010	UDP-N-acetylenolpyruvoylglucosamine reductase (EC 1.3.1.98)	2746.67	0.72	0
n35_22160	Anaerobic ribonucleoside-triphosphate reductase	952460.peg.2264	Ribonucleotide reductase of class III (anaerobic), large subunit (EC 1.17.4.2)	702.667	0.72	0.008
n35_24270	D-alanine--D-alanine ligase	952460.peg.2478	D-alanine--D-alanine ligase (EC 6.3.2.4)	326.333	0.72	0.016
n35_00400	hypothetical protein	952460.peg.43	hypothetical protein	4.66667	0.71	0.081
n35_02470	hypothetical protein	952460.peg.255	hypothetical protein	7.5	0.71	0.079
n35_02980	Epimerase family protein	952460.peg.308	Cell division inhibitor SulA	2616	0.71	0
n35_08530	CTP synthase	952460.peg.856	CTP synthase (EC 6.3.4.2)	1161.5	0.71	0
n35_20850	Methylmalonyl-CoA carboxyltransferase 1.3S subunit	952460.peg.2126	Biotin carboxyl carrier protein of methylmalonyl-CoA:Pyruvate transcarboxylase	1183.17	0.71	0
n35_04100	L-serine dehydratase 1	952460.peg.419	L-serine dehydratase, beta subunit (EC 4.3.1.17) / L-serine dehydratase, alpha subunit (EC 4.3.1.17)	2796.33	0.7	0.003
n35_17030	putative M18 family aminopeptidase 2	952460.peg.1733	Aspartyl aminopeptidase (EC 3.4.11.21)	2047.67	0.7	0.003
n35_01520	N-acetyl-alpha-D-glucosaminyl L-malate synthase	952460.peg.159	Putative glycosyltransferase	1459.5	0.69	0
n35_04430	putative protein	952460.peg.452	hypothetical protein	129.333	0.69	0.009
n35_08720	hypothetical protein	952460.peg.877	hypothetical protein	189	0.69	0
n35_08760	Thymidine phosphorylase	952460.peg.881	Pyrimidine-nucleoside phosphorylase (EC 2.4.2.2)	753.333	0.69	0
n35_17400	hypothetical protein	952460.peg.1768	hypothetical protein	1573.5	0.69	0.005
n35_17490	hypothetical protein	952460.peg.1779	Transcriptional regulator, RpiR family	133.333	0.69	0.008
n35_24150	Glycerol-3-phosphate regulon repressor	952460.peg.2466	Glycerol-3-phosphate regulon repressor, DeoR family	78	0.69	0.026
n35_01220	Potassium-transporting ATPase KdpC subunit	952460.peg.127	Potassium-transporting ATPase C chain (EC 3.6.3.12) (TC 3.A.3.7.1)	77.6667	0.68	0.009
n35_01720	Lactate utilization protein A	952460.peg.178	Predicted L-lactate dehydrogenase, Fe-S oxidoreductase subunit YkgE	1000.5	0.68	0.013
n35_02440	Putative conjugal transfer protein	952460.peg.252	Flp pilus assembly protein, ATPase CpaF	26.5	0.68	0.037
n35_04460	Cobalt transport protein CbiN	952460.peg.455	Cobalt ECF transporter, additional substrate-binding protein CbiN	3273.5	0.68	0.001
n35_16080	hypothetical protein	952460.peg.1631	Uncharacterized protein MSMEG_5817	175.833	0.68	0.007
n35_16820	Monoacylglycerol lipase	952460.peg.1711	Lysophospholipase (EC 3.1.1.5); Monoglyceride lipase (EC 3.1.1.23)	104.667	0.68	0.021
n35_17240	hypothetical protein	952460.peg.1755	Oligopeptide transporter, OPT family	2949.67	0.68	0
n35_21840	hypothetical protein	952460.peg.2229	CAMP factor	58.1667	0.68	0.027
n35_01200	Potassium-transporting ATPase potassium-binding subunit	952460.peg.125	Potassium-transporting ATPase A chain (EC 3.6.3.12) (TC 3.A.3.7.1)	90.1667	0.67	0.008
n35_05670	Alcohol dehydrogenase	952460.peg.576	Alcohol dehydrogenase	124.167	0.67	0.068
n35_06250	hypothetical protein	952460.peg.630	hypothetical protein	21.5	0.67	0.057
n35_08200	Citrate synthase 1	952460.peg.824	Citrate synthase (si) (EC 2.3.3.1)	1141.83	0.67	0.001
n35_09970	hypothetical protein	952460.peg.1010	hypothetical protein	131.167	0.67	0.018
n35_12760	hypothetical protein	952460.peg.1287	2-dehydropantoate 2-reductase (EC 1.1.1.169)	1000.67	0.67	0.002
n35_12980	Trehalose-6-phosphate synthase	952460.peg.1313	Trehalose-6-phosphate synthase (EC 2.4.1.15)	1016.83	0.67	0.015
n35_14160	hypothetical protein	952460.peg.1436	transfer protein homolog TraA	11.3333	0.67	0.083
n35_17430	hypothetical protein	952460.peg.1772	Phage lysin, glycosyl hydrolase, family 25	55542	0.67	0
n35_20270	PEP-dependent dihydroxyacetone kinase%2C phosphoryl donor subunit DhaM	952460.peg.2066	Phosphoenolpyruvate-dihydroxyacetone phosphotransferase (EC 2.7.1.121), subunit DhaM; DHA-specific IIA component	683.167	0.67	0.039
n35_22870	K(+)/H(+) antiporter NhaP2	952460.peg.2330	hypothetical protein	459.667	0.67	0.003
n35_00330	hypothetical protein	952460.peg.35	hypothetical protein	456.167	0.66	0.006
n35_00860	Diacetylchitobiose binding protein NgcE	952460.peg.91	ABC transporter, substrate-binding protein (cluster 1, maltose/g3p/polyamine/iron)	669.333	0.66	0.032
n35_01580	hypothetical protein	952460.peg.165	Mutator MutT protein (7,8-dihydro-8-oxoguanine-triphosphatase) (EC 3.6.1.-)	155.167	0.66	0
n35_14220	hypothetical protein	952460.peg.1443	FIG00946223: hypothetical protein	12588.8	0.66	0.012
n35_15260	hypothetical protein	952460.peg.1544	FIG017342: transmembrane protein	839.167	0.66	0.013
n35_17260	hypothetical protein	952460.peg.1757	acetyltransferase, GNAT family	207	0.66	0
n35_17790	putative cell wall biosynthesis protein LcpB	952460.peg.1812	Cell envelope-associated transcriptional attenuator LytR-CpsA-Psr, subfamily A1	1134.83	0.66	0.011
n35_21880	Response regulator MprA	952460.peg.2233	Two-component transcriptional response regulator, OmpR family	760.5	0.66	0
n35_02100	hypothetical protein	952460.peg.219	Rhs-family protein	1367.17	0.65	0.041
n35_02710	hypothetical protein	952460.peg.280	D-alanyl-D-alanine carboxypeptidase (EC 3.4.16.4)	209	0.65	0.009
n35_05870	Serine/threonine-protein kinase PknD	952460.peg.594	Serine/threonine protein kinase	183	0.65	0.005
n35_07140	hypothetical protein	952460.peg.719	hypothetical protein	199.5	0.65	0.016
n35_07430	Ribosome maturation factor RimP	952460.peg.748	Bacterial ribosome SSU maturation protein RimP	162.333	0.65	0.008
n35_07580	hypothetical protein	952460.peg.763	hypothetical protein	8.66667	0.65	0.089
n35_09050	transfer-messenger RNA%2C SsrA	nn	nn	2.51502e+06	0.65	0.001
n35_09160	hypothetical protein	952460.peg.922	Competence protein F homolog, phosphoribosyltransferase domain; protein YhgH required for utilization of DNA as sole source of carbon and energy	35.6667	0.65	0.034
n35_11430	Glycogen operon protein GlgX	952460.peg.1153	Limit dextrin alpha-1,6-maltotetraose-hydrolase (EC 3.2.1.196)	1328.5	0.65	0
n35_13370	Queuine tRNA-ribosyltransferase	952460.peg.1351	Queuine tRNA-ribosyltransferase (EC 2.4.2.29)	352	0.65	0
n35_20240	Enterobactin exporter EntS	952460.peg.2063	Uncharacterized MFS-type transporter	98	0.65	0.013
n35_20330	hypothetical protein	952460.peg.2073	hypothetical protein	96.6667	0.65	0.074
n35_21020	Branched-chain amino acid transport system 2 carrier protein	952460.peg.2143	Na(+)-dependent branched-chain amino acid transporter	668.5	0.65	0.018
n35_05180	hypothetical protein	952460.peg.529	FIG00946327: hypothetical protein	1437.33	0.64	0.041
n35_12470	putative protein YihR	952460.peg.1257	Aldose 1-epimerase	159	0.64	0.035
n35_14750	Aerobic cobaltochelatase subunit CobN	952460.peg.1496	Aerobic cobaltochelatase CobN subunit (EC 6.6.1.2)	7.66667	0.64	NA
n35_21910	Isopentenyl-diphosphate Delta-isomerase	952460.peg.2236	Isopentenyl-diphosphate Delta-isomerase (EC 5.3.3.2)	666.333	0.64	0.008
n35_05600	hypothetical protein	952460.peg.569	FIG00945318: hypothetical protein	2395.17	0.63	0.084
n35_06490	hypothetical protein	952460.peg.654	hypothetical protein	411.5	0.63	0.025
n35_12960	O-acetylserine sulfhydrylase	952460.peg.1309	Cysteine synthase (EC 2.5.1.47)	162.5	0.63	0.023
n35_21290	Putative pyruvate%2C phosphate dikinase regulatory protein	952460.peg.2171	Phosphoenolpyruvate synthase regulatory protein	961.833	0.63	0.025
n35_04760	5-deoxy-glucuronate isomerase	952460.peg.485	5-deoxy-glucuronate isomerase (EC 5.3.1.30)	363.333	0.62	0.008
n35_05170	[Ribosomal protein S5]-alanine N-acetyltransferase	952460.peg.528	Ribosomal-protein-S5p-alanine acetyltransferase (EC 2.3.1.128)	490.333	0.62	0.035
n35_16500	L-erythrulose 1-kinase	952460.peg.1678	Dihydroxyacetone kinase, ATP-dependent (EC 2.7.1.29)	394.5	0.62	0.032
n35_20050	NADH-quinone oxidoreductase subunit 11	952460.peg.2044	NADH-ubiquinone oxidoreductase chain K (EC 1.6.5.3)	124.5	0.62	0.04
n35_24040	Glycerol-3-phosphate dehydrogenase [NAD(P)+]	952460.peg.2455	Glycerol-3-phosphate dehydrogenase [NAD(P)+] (EC 1.1.1.94)	682	0.62	0.074
n35_00930	hypothetical protein	952460.peg.98	Cys-tRNA(Pro) deacylase YbaK	117.333	0.61	0.012
n35_02150	Bacteria_small_SRP	Bacteria_small_SRP	Bacteria_small_SRP	998.167	0.61	0.052
n35_09100	hypothetical protein	952460.peg.914	FIG00946342: hypothetical protein	11.8333	0.61	0.112
n35_16990	hypothetical protein	952460.peg.1729	Uncharacterized MFS-type transporter	39.1667	0.61	0.034
n35_18560	hypothetical protein	952460.peg.1895	hypothetical protein	207.667	0.61	0.002
n35_19210	50S ribosomal protein L15	952460.peg.1962	LSU ribosomal protein L15p (L27Ae)	1002.67	0.61	0.024
n35_19480	hypothetical protein	952460.peg.1990	Predicted membrane protein (DUF2319)	1146.83	0.61	0
n35_22670	Mesaconyl-C(4)-CoA hydratase	952460.peg.2311	hypothetical protein	180.333	0.61	0.021
n35_23600	Endolytic peptidoglycan transglycosylase RlpA	952460.peg.2409	Septum-associated rare lipoprotein A	2996.5	0.61	0.017
n35_00480	putative MFS-type transporter	952460.peg.51	FIG00945301: hypothetical protein	395.5	0.6	0
n35_05960	Single-stranded DNA-binding protein	952460.peg.601	Single-stranded DNA-binding protein	59.3333	0.6	0.036
n35_06430	hypothetical protein	952460.peg.648	DNA primase, phage associated	23.5	0.6	0.082
n35_07040	3-oxoacyl-[acyl-carrier-protein] reductase FabG	952460.peg.709	3-oxoacyl-[acyl-carrier protein] reductase (EC 1.1.1.100), FadG	953.667	0.6	0
n35_11220	hypothetical protein	952460.peg.1132	FIG00946332: hypothetical protein	191.833	0.6	0.018
n35_19710	hypothetical protein	952460.peg.2012	(3R)-hydroxyacyl-ACP dehydratase subunit HadA	824	0.6	0.005
n35_21630	hypothetical protein	952460.peg.2206	hypothetical protein	8.33333	0.6	0.114
n35_01020	Magnesium-chelatase 38 kDa subunit	952460.peg.108	ChlI component of cobalt chelatase involved in B12 biosynthesis	68.5	0.59	0.027
n35_03220	DNA integrity scanning protein DisA	952460.peg.332	DNA integrity scanning protein DisA	4461.83	0.59	0.003
n35_12350	hypothetical protein	952460.peg.1245	FIG00945174: hypothetical protein	1476.83	0.59	0.018
n35_17940	hypothetical protein	952460.peg.1828	Malonate permease	68.8333	0.59	0.037
n35_22240	hypothetical protein	952460.peg.2270	hypothetical protein	872.167	0.59	0.016
n35_04530	Hydrogenobyrinate a%2Cc-diamide synthase	952460.peg.461	L-threonine 3-O-phosphate decarboxylase (EC 4.1.1.81) / Cobyrinic acid a,c-diamide synthetase (EC 6.3.5.11)	947.5	0.58	0.004
n35_06570	hypothetical protein	952460.peg.662	Phage terminase, large subunit	271.5	0.58	0.072
n35_09080	transfer-messenger RNA%2C SsrA	nn	nn	288.667	0.58	0.095
n35_10210	Type-5 uracil-DNA glycosylase	952460.peg.1034	Uracil-DNA glycosylase, family 5 (EC 3.2.2.27)	210	0.58	0.009
n35_13630	Amylosucrase	952460.peg.1379	Amylosucrase (EC 2.4.1.4)	885.667	0.58	0.001
n35_15520	Putative bifunctional exonuclease/endonuclease protein	952460.peg.1571	DNA polymerase III epsilon subunit-related protein MSMEG4261	132.333	0.58	0.031
n35_19610	50S ribosomal protein L7/L12	952460.peg.2003	LSU ribosomal protein L7p/L12p (P1/P2)	1012.33	0.58	0.02
n35_23340	hypothetical protein	952460.peg.2380	hypothetical protein	989.5	0.58	0.004
n35_01840	putative ABC transporter ATP-binding protein	952460.peg.190	Efflux ABC transporter, permease/ATP-binding protein SCO2463	238.833	0.57	0.045
n35_04140	L-arabinose transport system permease protein AraQ	952460.peg.424	ABC transporter, permease protein 2 (cluster 1, maltose/g3p/polyamine/iron)	35.8333	0.57	0.061
n35_06500	hypothetical protein	952460.peg.655	Phage terminase, small subunit	1.83333	0.57	0.029
n35_08670	Imidazole glycerol phosphate synthase subunit HisF	952460.peg.871	Imidazole glycerol phosphate synthase cyclase subunit	819.167	0.57	0.019
n35_12120	hypothetical protein	952460.peg.1221	FIG00945285: hypothetical protein	609.5	0.57	0.005
n35_13080	hypothetical protein	952460.peg.1322	Succinate dehydrogenase iron-sulfur protein (EC 1.3.5.1)	4379.67	0.57	0.018
n35_16610	hypothetical protein	952460.peg.1689	FIG00946009: hypothetical protein	1.5	0.57	0.046
n35_20260	PEP-dependent dihydroxyacetone kinase%2C ADP-binding subunit DhaL	952460.peg.2065	Phosphoenolpyruvate-dihydroxyacetone phosphotransferase (EC 2.7.1.121), ADP-binding subunit DhaL	1474.17	0.57	0.054
n35_20770	HTH-type transcriptional regulator LutR	952460.peg.2117	Transcriptional regulator, GntR family	319	0.57	0.021
n35_21220	hypothetical protein	952460.peg.2163	Probable low-affinity inorganic phosphate transporter	424.667	0.57	0.007
n35_24230	PPi-type phosphoenolpyruvate carboxykinase	952460.peg.2475	FIG00945414: hypothetical protein	3705.17	0.57	0
n35_01770	hypothetical protein	952460.peg.183	hypothetical protein	371	0.56	0.055
n35_02850	hypothetical protein	952460.peg.295	2-amino-4-hydroxy-6-hydroxymethyldihydropteridine pyrophosphokinase (EC 2.7.6.3)	269.333	0.56	0.001
n35_10830	hypothetical protein	952460.peg.1094	hypothetical protein	952.167	0.56	0.053
n35_11550	hypothetical protein	952460.peg.1165	hypothetical protein	10385.2	0.56	0.022
n35_11670	hypothetical protein	952460.peg.1178	Glycerate kinase (EC 2.7.1.31)	67.6667	0.56	0.075
n35_14240	hypothetical protein	952460.peg.1445	hypothetical protein	37.1667	0.56	0.115
n35_16850	Neopullulanase	952460.peg.1713	Neopullulanase (EC 3.2.1.135)	816.833	0.56	0
n35_21090	Bacitracin export ATP-binding protein BceA	952460.peg.2150	ABC transporter, ATP-binding protein	818.333	0.56	0.109
n35_23060	Serine--tRNA ligase	952460.peg.2349	Seryl-tRNA synthetase (EC 6.1.1.11)	1798.33	0.56	0.001
n35_23930	Glycerol kinase	952460.peg.2444	Glycerol kinase (EC 2.7.1.30)	3096.67	0.56	0.033
n35_00790	Succinate-semialdehyde dehydrogenase	952460.peg.83	Succinate-semialdehyde dehydrogenase [NAD(P)+] (EC 1.2.1.16)	7174.83	0.55	0.03
n35_02250	Sugar phosphatase YidA	952460.peg.232	Hydrolase	112.333	0.55	0.034
n35_10420	Deoxyribose-phosphate aldolase	952460.peg.1054	Deoxyribose-phosphate aldolase (EC 4.1.2.4)	63.3333	0.55	0.093
n35_16650	L-fucose isomerase	952460.peg.1693	L-fucose isomerase (EC 5.3.1.25) @ D-Arabinose ketol-isomerase (EC 5.3.1.3)	22.3333	0.55	0.122
n35_20320	Dihydroxyacetone phosphatase	952460.peg.2072	Hypothetical NagD-like phosphatase, Actinobacterial subfamily	4518.67	0.55	0
n35_20810	Sialic acid transporter NanT	952460.peg.2121	Sialic acid transporter (permease) NanT	71.8333	0.55	0.085
n35_22520	hypothetical protein	952460.peg.2297	CRISPR-associated protein Cas1	8.33333	0.55	0.14
n35_01730	Lactate utilization protein B	952460.peg.179	Predicted L-lactate dehydrogenase, Iron-sulfur cluster-binding subunit YkgF	2369	0.54	0.052
n35_02290	Isoleucine--tRNA ligase	952460.peg.237	Isoleucyl-tRNA synthetase (EC 6.1.1.5)	1270.5	0.54	0
n35_04130	Lactose transport system permease protein LacF	952460.peg.423	N-acetyl-D-glucosamine ABC transporter, permease protein 1	35	0.54	0.077
n35_07260	hypothetical protein	952460.peg.731	hypothetical protein	498	0.54	0.018
n35_08120	hypothetical protein	952460.peg.817	UPF0102 protein YraN	41.6667	0.54	0.102
n35_12380	hypothetical protein	952460.peg.1248	FIG00945214: hypothetical protein	81.1667	0.54	0.025
n35_16910	Arginine repressor	952460.peg.1719	Arginine pathway regulatory protein ArgR, repressor of arg regulon	163.5	0.54	0.08
n35_17620	DNA-binding protein HB1	952460.peg.1794	DNA-binding protein HU	1210.83	0.54	0.06
n35_19960	hypothetical protein	952460.peg.2035	conserved hypothetical protein	27.5	0.54	0.139
n35_20030	NADH-quinone oxidoreductase subunit M	952460.peg.2042	NADH-ubiquinone oxidoreductase chain M (EC 1.6.5.3)	1837.67	0.54	0.051
n35_20080	NADH-quinone oxidoreductase subunit H	952460.peg.2047	NADH-ubiquinone oxidoreductase chain H (EC 1.6.5.3)	2015.5	0.54	0.038
n35_24010	Carboxylesterase NlhH	952460.peg.2452	Esterase/lipase	39.5	0.54	0.05
n35_04080	Diacetylchitobiose uptake system ATP-binding protein MsiK	952460.peg.417	Glycerol-3-phosphate ABC transporter, ATP-binding protein UgpC (TC 3.A.1.1.3)	1028.17	0.53	0.107
n35_04510	Cobalamin	Cobalamin	Cobalamin	4.16667	0.53	0.112
n35_05470	hypothetical protein	952460.peg.557	FIG00945506: hypothetical protein	20	0.53	0.114
n35_09020	Argininosuccinate lyase	952460.peg.903	Argininosuccinate lyase (EC 4.3.2.1)	1673.67	0.53	0
n35_12710	Endo-beta-N-acetylglucosaminidase H	952460.peg.1282	Endo-beta-N-acetylglucosaminidase (EC 3.2.1.96)	286.667	0.53	0.095
n35_13190	Trans%2Cpolycis-polyprenyl diphosphate synthase ((2Z%2C6E)-farnesyl diphosphate specific)	952460.peg.1333	Trans,polycis-decaprenyl diphosphate synthase (EC 2.5.1.86)	192.167	0.53	0.002
n35_19230	30S ribosomal protein S5	952460.peg.1964	SSU ribosomal protein S5p (S2e)	2678.5	0.53	0.065
n35_19300	50S ribosomal protein L14	952460.peg.1971	LSU ribosomal protein L14p (L23e)	2369	0.53	0.096
n35_21470	Glucokinase	952460.peg.2189	ROK family sugar kinase or transcriptional regulator	253.667	0.53	0.091
n35_21560	putative ABC transporter ATP-binding protein	952460.peg.2198	Heterodimeric efflux ABC transporter, permease/ATP-binding subunit 2	83	0.53	0.041
n35_22020	Polyphosphate glucokinase	952460.peg.2247	Polyphosphate glucokinase (EC 2.7.1.63)	147.333	0.53	0.006
n35_22220	hypothetical protein	952460.peg.2268	hypothetical protein	742.167	0.53	0.108
n35_23730	D-serine/D-alanine/glycine transporter	952460.peg.2422	D-serine/D-alanine/glycine transporter	202.833	0.53	0.047
n35_23860	Antitoxin YqcF	952460.peg.2436	hypothetical protein	1171.17	0.53	0.012
n35_00840	1%2C3-beta-galactosyl-N-acetylhexosamine phosphorylase	952460.peg.88	1,3-beta-galactosyl-N-acetylhexosamine phosphorylase (EC 2.4.1.211)	333.833	0.52	0.056
n35_04300	Cobalamin biosynthesis protein CobD	952460.peg.441	Adenosylcobinamide-phosphate synthase (EC 6.3.1.10)	241.5	0.52	0.034
n35_06800	hypothetical protein	952460.peg.684	Efflux ABC transporter, permease protein	168	0.52	0.03
n35_14130	hypothetical protein	952460.peg.1433	Rossmann fold nucleotide-binding protein Smf possibly involved in DNA uptake	17	0.52	0.14
n35_15820	Copper-exporting P-type ATPase	952460.peg.1602	Lead, cadmium, zinc and mercury transporting ATPase (EC 3.6.3.3) (EC 3.6.3.5); Copper-translocating P-type ATPase (EC 3.6.3.4)	816.333	0.52	0.006
n35_16840	UDP-glucose 6-dehydrogenase	952460.peg.1712	UDP-glucose 6-dehydrogenase (EC 1.1.1.22)	332.833	0.52	0.011
n35_18760	Glutamine--fructose-6-phosphate aminotransferase [isomerizing]	952460.peg.1915	Glutamine--fructose-6-phosphate aminotransferase [isomerizing] (EC 2.6.1.16)	1992.17	0.52	0
n35_08450	Biotin transporter BioY	952460.peg.846	Substrate-specific component BioY of biotin ECF transporter	1065.17	0.51	0.077
n35_09350	RecBCD enzyme subunit RecD	952460.peg.941	Exodeoxyribonuclease V alpha chain (EC 3.1.11.5)	1286.83	0.51	0
n35_09670	Linear gramicidin synthase subunit B	952460.peg.975	Non-ribosomal peptide synthetase	231	0.51	0.135
n35_10330	RNA polymerase-binding protein RbpA	952460.peg.1046	FIG00820327: hypothetical protein	1585.67	0.51	0.012
n35_12990	hypothetical protein	952460.peg.1314	Luciferase-like monooxygenase YhbW	689.5	0.51	0.086
n35_13410	hypothetical protein	952460.peg.1355	FIG00944967: hypothetical protein	8835.67	0.51	0.076
n35_16330	Glucose-1-phosphate adenylyltransferase	952460.peg.1659	Glucose-1-phosphate adenylyltransferase (EC 2.7.7.27)	1682.17	0.51	0.017
n35_20360	hypothetical protein	952460.peg.2076	ABC transporter, permease protein 1 (cluster 1, maltose/g3p/polyamine/iron)	128	0.51	0.057
n35_20530	hypothetical protein	952460.peg.2090	Putative stomatin/prohibitin-family membrane protease subunit aq_911	110	0.51	0.107
n35_23230	Long-chain-fatty-acid--CoA ligase FadD15	952460.peg.2369	Long-chain-fatty-acid--CoA ligase (EC 6.2.1.3)	1273.33	0.51	0
n35_23320	Replicative DNA helicase	952460.peg.2378	Replicative DNA helicase (DnaB) (EC 3.6.4.12)	177.5	0.51	0.117
n35_00880	Diacetylchitobiose uptake system permease protein NgcG	952460.peg.93	ABC transporter, permease protein 2 (cluster 1, maltose/g3p/polyamine/iron)	399.333	0.5	0.012
n35_06080	DNA ligase A	952460.peg.614	DNA ligase (NAD(+)) (EC 6.5.1.2)	2678.5	0.5	0.009
n35_08890	Thiamine-monophosphate kinase	952460.peg.891	Thiamine-monophosphate kinase (EC 2.7.4.16)	378.167	0.5	0.11
n35_15300	HTH-type transcriptional repressor NanR	952460.peg.1548	Transcriptional regulator, GntR family	1382.67	0.5	0.001
n35_18530	hypothetical protein	952460.peg.1891	FIG00945711: hypothetical protein	185.167	0.5	0.081
n35_20060	hypothetical protein	952460.peg.2045	NADH-ubiquinone oxidoreductase chain J (EC 1.6.5.3)	1103.67	0.5	0.087
n35_21900	Isoaspartyl peptidase	952460.peg.2235	Isoaspartyl aminopeptidase (EC 3.4.19.5) @ Asp-X dipeptidase	821.167	0.5	0.004
n35_05210	Cyclic pyranopterin monophosphate synthase 2	952460.peg.531	Cyclic pyranopterin monophosphate synthase (EC 4.6.1.17)	110.833	0.49	0.053
n35_09360	RecBCD enzyme subunit RecB	952460.peg.942	Exodeoxyribonuclease V beta chain (EC 3.1.11.5)	2318.5	0.49	0.005
n35_10710	Polyphosphate kinase PPK2B	952460.peg.1082	Polyphosphate kinase 2 (EC 2.7.4.1)	2031.17	0.49	0.075
n35_12370	Transcriptional repressor NrdR	952460.peg.1247	Ribonucleotide reductase transcriptional regulator NrdR	234	0.49	0.089
n35_17850	Bifunctional ligase/repressor BirA	952460.peg.1818	Biotin--protein ligase (EC 6.3.4.9)(EC 6.3.4.10)(EC 6.3.4.11)(EC 6.3.4.15)	736.667	0.49	0.075
n35_22290	Aspartokinase	952460.peg.2275	Aspartokinase (EC 2.7.2.4)	1597.67	0.49	0.001
n35_01620	Vitamin B12 import ATP-binding protein BtuD	952460.peg.168	Duplicated ATPase component YkoD of energizing module of thiamin-regulated ECF transporter for HydroxyMethylPyrimidine / Transmembrane component YkoC of energizing module of thiamin-regulated ECF transporter for HydroxyMethylPyrimidine	99.3333	0.48	0.017
n35_08170	Monoacylglycerol lipase	952460.peg.822	Lysophospholipase L2 (EC 3.1.1.5)	332.5	0.48	0.032
n35_09550	hypothetical protein	952460.peg.962	FIG00945738: hypothetical protein	1.83333	0.48	0.147
n35_13500	Heme chaperone HemW	952460.peg.1364	Oxygen-independent coproporphyrinogen-III oxidase-like protein YggW	262.333	0.48	0.095
n35_14210	hypothetical protein	952460.peg.1442	FIG00945661: hypothetical protein	1319.67	0.48	0.111
n35_14670	Intermembrane phospholipid transport system ATP-binding protein MlaF	952460.peg.1488	ABC transporter, ATP-binding protein	13.5	0.48	0.172
n35_15850	Protein B	952460.peg.1607	CAMP factor	1447.67	0.48	0.055
n35_16400	hypothetical protein	952460.peg.1666	Putative transporter	829.167	0.48	0.127
n35_16530	hypothetical protein	952460.peg.1681	Cytosine/purine/uracil/thiamine/allantoin permease family protein	37.1667	0.48	0.153
n35_20020	NADH-quinone oxidoreductase subunit N	952460.peg.2041	NADH-ubiquinone oxidoreductase chain N (EC 1.6.5.3)	2343.33	0.48	0.063
n35_23460	hypothetical protein	952460.peg.2394	Transcriptional regulator, AcrR family	1062.33	0.48	0.005
n35_00260	hypothetical protein	952460.peg.28	FIG00945475: hypothetical protein	102.833	0.47	0.056
n35_02160	hypothetical protein	952460.peg.223	hypothetical protein	84.3333	0.47	0.024
n35_02950	5-oxoprolinase subunit B	952460.peg.305	Allophanate hydrolase 2 subunit 1 (EC 3.5.1.54)	481.333	0.47	0.042
n35_05120	Large-conductance mechanosensitive channel	952460.peg.523	Large-conductance mechanosensitive channel	38.5	0.47	0.137
n35_11230	Glutamate synthase [NADPH] small chain	952460.peg.1133	Glutamate synthase [NADPH] small chain (EC 1.4.1.13)	529.167	0.47	0.048
n35_15610	Cytochrome bc1 complex Rieske iron-sulfur subunit	952460.peg.1581	Ubiquinol-cytochrome C reductase iron-sulfur subunit (EC 1.10.2.2)	832.167	0.47	0.144
n35_16180	Cobalamin	nn	nn	31.5	0.47	0.144
n35_17840	hypothetical protein	952460.peg.1817	Peptidase E (EC 3.4.11.2)	1473.33	0.47	0.027
n35_19240	50S ribosomal protein L18	952460.peg.1965	LSU ribosomal protein L18p (L5e)	757.167	0.47	0.106
n35_19580	hypothetical protein	952460.peg.2000	FIG00945223: hypothetical protein	135	0.47	0.056
n35_20580	hypothetical protein	952460.peg.2095	Uncharacterized MFS-type transporter	65	0.47	0.12
n35_22530	NAD-dependent protein deacetylase	952460.peg.2298	NAD-dependent protein deacetylase of SIR2 family	195	0.47	0.029
n35_23480	Cys-tRNA(Pro)/Cys-tRNA(Cys) deacylase YbaK	952460.peg.2396	Cys-tRNA(Pro) deacylase YbaK	286.5	0.47	0.009
n35_00600	Glucitol operon repressor	952460.peg.63	hypothetical protein	324.833	0.46	0.013
n35_00950	hypothetical protein	952460.peg.100	hypothetical protein	567.5	0.46	0.012
n35_03780	L-asparagine permease 2	952460.peg.386	L-asparagine permease	470.667	0.46	0.006
n35_05610	hypothetical protein	952460.peg.570	FIG00945791: hypothetical protein	644.833	0.46	0.191
n35_07230	Disulfide bond formation protein B	952460.peg.728	FIG00945211: hypothetical protein	3731.33	0.46	0.075
n35_07750	hypothetical protein	952460.peg.779	hypothetical protein	532.833	0.46	0.123
n35_09690	hypothetical protein	952460.peg.977	hypothetical protein	289.5	0.46	0.037
n35_10630	putative primosomal protein N'	952460.peg.1074	Helicase PriA essential for oriC/DnaA-independent DNA replication	3365.5	0.46	0.006
n35_13480	3'(2')%2C5'-bisphosphate nucleotidase CysQ	952460.peg.1362	inositol monophosphatase family protein	273.5	0.46	0.014
n35_13710	hypothetical protein	952460.peg.1387	hypothetical protein	121	0.46	0.101
n35_17000	hypothetical protein	952460.peg.1730	hypothetical protein	92.8333	0.46	0.075
n35_19190	putative protein	952460.peg.1959	ABC transporter, substrate-binding protein (cluster 5, nickel/peptides/opines)	439.5	0.46	0.048
n35_20040	NADH-quinone oxidoreductase subunit L	952460.peg.2043	NADH-ubiquinone oxidoreductase chain L (EC 1.6.5.3)	2382.17	0.46	0.09
n35_00630	hypothetical protein	952460.peg.66	hypothetical protein	788.833	0.45	0.006
n35_01880	Cell division protein CrgA	952460.peg.194	FIG018426: putative septation inhibitor protein	558.833	0.45	0.002
n35_03640	2-C-methyl-D-erythritol 4-phosphate cytidylyltransferase	952460.peg.373	2-C-methyl-D-erythritol 4-phosphate cytidylyltransferase (EC 2.7.7.60)	464.833	0.45	0.019
n35_06090	N-acetyltransferase Eis	952460.peg.615	Enhanced intracellular survival protein	322.5	0.45	0.017
n35_08550	Tyrosine recombinase XerD	952460.peg.858	Site-specific tyrosine recombinase XerD	88.1667	0.45	0.116
n35_10240	Peptide chain release factor 1	952460.peg.1038	Peptidyl-tRNA hydrolase ArfB (EC 3.1.1.29)	416	0.45	0.064
n35_10570	hypothetical protein	952460.peg.1068	hypothetical protein	311.167	0.45	0.027
n35_12030	Potassium transporter KimA	952460.peg.1212	Uncharacterized amino acid permease, GabP family	235.833	0.45	0.036
n35_16120	Peptide transporter CstA	952460.peg.1637	Carbon starvation protein A	225.833	0.45	0.109
n35_17690	hypothetical protein	952460.peg.1801	FIG002473: Protein YcaR in KDO2-Lipid A biosynthesis cluster	641.667	0.45	0.007
n35_02110	hypothetical protein	952460.peg.220	Rhs-family protein	232.667	0.44	0.101
n35_05050	Diphtheria toxin repressor	952460.peg.516	Iron-dependent repressor IdeR/DtxR	2211.83	0.44	0
n35_06460	hypothetical protein	952460.peg.651	hypothetical phage-associated protein	7.33333	0.44	0.215
n35_12970	hypothetical protein	952460.peg.1312	Trehalose-6-phosphate phosphatase (EC 3.1.3.12)	465.167	0.44	0.114
n35_15870	Sialic acid transporter NanT	952460.peg.1609	Sialic acid transporter (permease) NanT	6.5	0.44	0.214
n35_17610	Nicotinate phosphoribosyltransferase pncB1	952460.peg.1793	Nicotinate phosphoribosyltransferase (EC 6.3.4.21)	513	0.44	0.008
n35_20520	Succinyl-diaminopimelate desuccinylase	952460.peg.2089	Catalyzes the cleavage of p-aminobenzoyl-glutamate to p-aminobenzoate and glutamate, subunit A	2903.67	0.44	0.001
n35_20590	Aminopeptidase N	952460.peg.2096	Membrane alanine aminopeptidase N (EC 3.4.11.2)	2662.83	0.44	0.007
n35_00940	hypothetical protein	952460.peg.99	Multicopper oxidase	727.167	0.43	0.055
n35_03790	Serine hydroxymethyltransferase	952460.peg.388	Serine hydroxymethyltransferase (EC 2.1.2.1)	6843.17	0.43	0.005
n35_03800	2-dehydro-3-deoxygluconokinase	952460.peg.389	2-dehydro-3-deoxygluconokinase (EC 2.7.1.45)	563.333	0.43	0.052
n35_04800	HTH-type transcriptional repressor CytR	952460.peg.489	Predicted transcriptional regulator of the myo-inositol catabolic operon	226.333	0.43	0.119
n35_05020	hypothetical protein	952460.peg.513	hypothetical protein	2578	0.43	0.087
n35_05250	GTP 3'%2C8-cyclase 2	952460.peg.535	GTP 3',8-cyclase (EC 4.1.99.22)	401.833	0.43	0.031
n35_12240	hypothetical protein	952460.peg.1235	conserved hypothetical protein	410	0.43	0.127
n35_16210	RNaseP_bact_a	nn	nn	3.28541e+06	0.43	0.12
n35_18390	putative D-methionine-binding lipoprotein MetQ	952460.peg.1876	Methionine ABC transporter substrate-binding protein	135.167	0.43	0.145
n35_19700	hypothetical protein	952460.peg.2011	(3R)-hydroxyacyl-ACP dehydratase subunit HadB	557.5	0.43	0.052
n35_20690	Phosphoribosylaminoimidazole-succinocarboxamide synthase	952460.peg.2109	Phosphoribosylaminoimidazole-succinocarboxamide synthase (EC 6.3.2.6) / Phosphoribosylformylglycinamidine synthase, PurS subunit (EC 6.3.5.3)	3094.83	0.43	0.013
n35_23680	D-ornithine 4%2C5-aminomutase subunit alpha	952460.peg.2417	D-Ornithine 4,5-aminomutase S subunit (EC 5.4.3.5)	3.66667	0.43	0.083
n35_03570	D-aminoacyl-tRNA deacylase	952460.peg.366	D-aminoacyl-tRNA deacylase (EC 3.1.1.96)	981.667	0.42	0.014
n35_10310	Pyridoxal kinase PdxY	not found in RAST	no annotation in RAST	613.167	0.42	0.061
n35_10490	hypothetical protein	952460.peg.1060	Arogenate dehydrogenase (EC 1.3.1.43)	335.167	0.42	0.028
n35_12040	Trk system potassium uptake protein TrkA	952460.peg.1213	TrkA-like protein	192.667	0.42	0.118
n35_14170	hypothetical protein	952460.peg.1437	Bis-ABC ATPase SCO6512	9991.5	0.42	0.086
n35_14870	Hemin transport system permease protein HmuU	952460.peg.1508	Heme ABC transporter, permease protein HmuU	140.333	0.42	0.157
n35_15510	hypothetical protein	952460.peg.1570	Cell wall-associated hydrolases (invasion-associated proteins)	5397.33	0.42	0.18
n35_15620	Cytochrome bc1 complex cytochrome b subunit	952460.peg.1582	Ubiquinol-cytochrome C reductase, cytochrome B subunit (EC 1.10.2.2)	1273.83	0.42	0.147
n35_16220	putative protein	952460.peg.1648	FIG137478: Hypothetical protein	1002.5	0.42	0.085
n35_16920	Carbamate kinase 2	952460.peg.1720	Carbamate kinase (EC 2.7.2.2)	399	0.42	0.195
n35_16980	Organic hydroperoxide resistance transcriptional regulator	952460.peg.1728	Organic hydroperoxide resistance transcriptional regulator	28	0.42	0.186
n35_19140	Protein translocase subunit SecY	952460.peg.1954	Protein translocase subunit SecY	1375.67	0.42	0.131
n35_19510	hypothetical protein	952460.peg.1993	FIG00946169: hypothetical protein	303.833	0.42	0.036
n35_21800	IS481 family transposase ISPfr21	952460.peg.2225	Mobile element protein	2.66667	0.42	0.185
n35_23290	Copper-exporting P-type ATPase	952460.peg.2375	Lead, cadmium, zinc and mercury transporting ATPase (EC 3.6.3.3) (EC 3.6.3.5); Copper-translocating P-type ATPase (EC 3.6.3.4)	2795	0.42	0.052
n35_00640	Phosphoglycolate phosphatase	952460.peg.67	HAD-superfamily hydrolase	299.333	0.41	0.01
n35_03070	Putative N-acetylmannosamine-6-phosphate 2-epimerase	952460.peg.317	N-acetylmannosamine-6-phosphate 2-epimerase (EC 5.1.3.9)	12.6667	0.41	0.231
n35_04310	Cobyric acid synthase	952460.peg.442	Cobyric acid synthase (EC 6.3.5.10)	273.333	0.41	0.047
n35_04630	hypothetical protein	952460.peg.469	PTS system, IIC component, UlaA-type	782.333	0.41	0.1
n35_05380	hypothetical protein	952460.peg.549	Anaerobic dimethyl sulfoxide reductase chain C (EC 1.8.5.3), anchor subunit	151.333	0.41	0.113
n35_14000	hypothetical protein	952460.peg.1419	TOMM biosynthesis docking scaffold (protein D)	1821.83	0.41	0.071
n35_16550	Manganese ABC transporter substrate-binding lipoprotein	952460.peg.1683	Zinc ABC transporter, substrate-binding protein ZnuA	104.667	0.41	0.074
n35_16970	Organic hydroperoxide resistance protein OhrB	952460.peg.1727	Organic hydroperoxide resistance protein	3960.5	0.41	0.057
n35_19040	GDP-mannose-dependent alpha-(1-6)-phosphatidylinositol dimannoside mannosyltransferase	952460.peg.1944	Glycosyl transferase	3306.5	0.41	0.007
n35_19560	hypothetical protein	952460.peg.1998	hypothetical protein	187.667	0.41	0.055
n35_21060	Divalent metal cation transporter MntH	952460.peg.2147	Manganese transport protein MntH	360	0.41	0.055
n35_24210	Oligosaccharide 4-alpha-D-glucosyltransferase	952460.peg.2473	Alpha-glucosidase (EC 3.2.1.20)	40.8333	0.41	0.119
n35_01290	hypothetical protein	952460.peg.134	FIG015547: peptidase, M16 family	235.167	0.4	0.017
n35_02240	Sugar phosphatase YidA	952460.peg.231	haloacid dehalogenase-like hydrolase	52.3333	0.4	0.178
n35_02810	hypothetical protein	952460.peg.291	hypothetical protein	135.333	0.4	0.063
n35_04540	Siroheme synthase	952460.peg.462	Uroporphyrinogen-III methyltransferase (EC 2.1.1.107)	439.333	0.4	0.045
n35_06700	hypothetical protein	952460.peg.674	hypothetical protein	62.8333	0.4	0.211
n35_08860	hypothetical protein	952460.peg.888	Acyl-CoA:1-acyl-sn-glycerol-3-phosphate acyltransferase (EC 2.3.1.51)	1479.17	0.4	0.049
n35_09110	hypothetical protein	952460.peg.917	CAMP factor	14479.2	0.4	0.24
n35_09960	Multifunctional 2-oxoglutarate metabolism enzyme	952460.peg.1009	Dihydrolipoamide succinyltransferase component (E2) of 2-oxoglutarate dehydrogenase complex (EC 2.3.1.61) / 2-oxoglutarate dehydrogenase E1 component (EC 1.2.4.2) @ 2-oxoglutarate decarboxylase (EC 4.1.1.71) @ 2-hydroxy-3-oxoadipate synthase (EC 2.2.1.5)	2297.83	0.4	0.117
n35_11490	PTS system beta-glucoside-specific EIIBCA component	952460.peg.1159	PTS system, beta-glucoside-specific IIB component / PTS system, beta-glucoside-specific IIC component / PTS system, beta-glucoside-specific IIA component	542.667	0.4	0.103
n35_12550	CDP-diacylglycerol--glycerol-3-phosphate 3-phosphatidyltransferase	952460.peg.1265	CDP-diacylglycerol--glycerol-3-phosphate 3-phosphatidyltransferase (EC 2.7.8.5)	677.333	0.4	0.056
n35_15490	hypothetical protein	952460.peg.1568	FIG00945580: hypothetical protein	1081.67	0.4	0.051
n35_17700	hypothetical protein	952460.peg.1802	hypothetical protein	73.1667	0.4	0.075
n35_22660	Uracil phosphoribosyltransferase	952460.peg.2310	Uracil phosphoribosyltransferase (EC 2.4.2.9)	214.833	0.4	0.124
n35_23000	Protein FixB	952460.peg.2343	Electron transfer flavoprotein, alpha subunit	115.333	0.4	0.136
n35_23240	putative endonuclease 4	952460.peg.2370	Endonuclease IV (EC 3.1.21.2)	839.167	0.4	0.046
n35_01640	hypothetical protein	952460.peg.170	hypothetical protein	1891.5	0.39	0.083
n35_02660	putative protein	952460.peg.274	Phosphoglycerate mutase family protein	454.833	0.39	0.055
n35_09310	ATP-dependent DNA helicase Rep	952460.peg.937	ATP-dependent DNA helicase SCO5183	1098	0.39	0.058
n35_13790	2-dehydro-3-deoxygluconokinase	952460.peg.1395	Putative 2-keto-3-deoxygluconate kinase (EC 2.7.1.45)	15.3333	0.39	0.23
n35_16960	hypothetical protein	952460.peg.1726	Intracellular protease	3994.5	0.39	0.063
n35_19270	30S ribosomal protein S14 type Z	952460.peg.1968	SSU ribosomal protein S14p (S29e) @ SSU ribosomal protein S14p (S29e), zinc-dependent	120.5	0.39	0.251
n35_19290	50S ribosomal protein L24	952460.peg.1970	LSU ribosomal protein L24p (L26e)	1471.33	0.39	0.228
n35_21820	hypothetical protein	952460.peg.2227	hypothetical protein	9085.5	0.39	0.115
n35_23030	putative acyl-CoA dehydrogenase fadE25	952460.peg.2346	Acyl-CoA dehydrogenase, short-chain specific (EC 1.3.8.1)	24.3333	0.39	0.25
n35_00610	Phospho-alpha-glucosidase PagL	952460.peg.64	6-phospho-beta-glucosidase (EC 3.2.1.86)	759.667	0.38	0.036
n35_04830	hypothetical protein	952460.peg.492	Glyceraldehyde-3-phosphate ketol-isomerase (EC 5.3.1.1)	145.333	0.38	0.126
n35_10870	hypothetical protein	952460.peg.1098	FIG00946079: hypothetical protein	719.5	0.38	0.04
n35_15700	putative cytochrome c oxidase subunit 1	952460.peg.1590	Cytochrome c oxidase polypeptide I (EC 1.9.3.1)	5601.67	0.38	0.018
n35_15780	putative cytosol aminopeptidase	952460.peg.1598	Cytosol aminopeptidase PepA (EC 3.4.11.1)	1751.67	0.38	0.073
n35_16340	Alpha-maltose-1-phosphate synthase	952460.peg.1660	Predicted glycogen synthase, ADP-glucose transglucosylase (EC 2.4.1.21), Actinobacterial type	958.667	0.38	0.054
n35_17710	hypothetical protein	952460.peg.1803	hypothetical protein	60.1667	0.38	0.217
n35_19320	50S ribosomal protein L29	952460.peg.1973	LSU ribosomal protein L29p (L35e)	291.333	0.38	0.134
n35_20090	NADH-quinone oxidoreductase subunit G	952460.peg.2048	NADH-ubiquinone oxidoreductase chain G (EC 1.6.5.3)	4712.67	0.38	0.097
n35_21760	hypothetical protein	952460.peg.2219	Heterodimeric efflux ABC transporter, permease/ATP-binding subunit 2	1.16667	0.38	0.148
n35_21980	hypothetical protein	not found in RAST	no annotation in RAST	30.5	0.38	0.245
n35_23670	2-amino-4-ketopentanoate thiolase beta subunit	952460.peg.2416	2-amino-4-ketopentanoate thiolase, beta subunit	43	0.38	0.183
n35_03480	Vibriobactin utilization protein ViuB	952460.peg.357	siderophore-interacting protein	52	0.37	0.155
n35_03990	hypothetical protein	952460.peg.407	Chromosome segregation ATPases	793	0.37	0.014
n35_11420	IscS-like cysteine desulfurase	952460.peg.1152	Cysteine desulfurase (EC 2.8.1.7)	343.833	0.37	0.097
n35_15290	putative glycine dehydrogenase (decarboxylating)	952460.peg.1547	Glycine dehydrogenase [decarboxylating] (glycine cleavage system P protein) (EC 1.4.4.2)	4567.33	0.37	0.132
n35_15590	putative cytochrome c oxidase subunit 3	952460.peg.1579	Cytochrome c oxidase polypeptide III (EC 1.9.3.1)	335	0.37	0.231
n35_18140	Membrane lipoprotein TmpC	952460.peg.1850	ABC transporter substrate-binding protein CMM_0976	1666.33	0.37	0.137
n35_18540	60 kDa chaperonin 1	952460.peg.1893	Heat shock protein 60 kDa family chaperone GroEL	1889.33	0.37	0.221
n35_19830	2-oxoglutarate oxidoreductase subunit KorB	952460.peg.2022	2-oxoglutarate/2-oxoacid ferredoxin oxidoreductase, beta subunit (EC 1.2.7.-)	1162.17	0.37	0.149
n35_19890	Neutral endopeptidase	952460.peg.2028	Metallopeptidase	2062.17	0.37	0.005
n35_20820	hypothetical protein	952460.peg.2122	hypothetical protein	855.333	0.37	0.036
n35_03400	Putative ketoacyl reductase	952460.peg.350	hypothetical protein	2593.17	0.36	0.009
n35_03430	Mycothione reductase	952460.peg.353	NADPH-dependent mycothiol reductase Mtr	2345	0.36	0.142
n35_03960	putative tRNA/rRNA methyltransferase	952460.peg.404	23S rRNA (guanosine(2251)-2'-O)-methyltransferase (EC 2.1.1.185)	1930.17	0.36	0.192
n35_06140	Lysylphosphatidylglycerol biosynthesis bifunctional protein LysX	952460.peg.620	L-O-lysylphosphatidylglycerol synthase (EC 2.3.2.3) / Lysyl-tRNA synthetase (class II) (EC 6.1.1.6), L-O-lysylphosphatidylglycerol synthetase specific	2033.67	0.36	0.055
n35_06860	Maltose/maltodextrin-binding periplasmic protein	952460.peg.690	Maltodextrin ABC transporter, substrate-binding protein MdxE	22.1667	0.36	0.263
n35_08480	16S/23S rRNA (cytidine-2'-O)-methyltransferase TlyA	952460.peg.850	23S rRNA (cytidine(1920)-2'-O)-methyltransferase (EC 2.1.1.226) @ 16S rRNA (cytidine(1409)-2'-O)-methyltransferase (EC 2.1.1.227)	165.333	0.36	0.102
n35_14150	hypothetical protein	952460.peg.1435	transfer protein homolog TraA	44	0.36	0.221
n35_19940	Nickel import ATP-binding protein NikO	952460.peg.2033	ABC transporter, ATP-binding protein	605	0.36	0.234
n35_23970	hypothetical protein	952460.peg.2448	alpha-L-arabinofuranosidase (EC 3.2.1.55)	147.5	0.36	0.167
n35_24310	Nitrogenase iron protein	952460.peg.2482	Chromosome (plasmid) partitioning protein ParA	289.167	0.36	0.07
n35_02020	Putative deoxyribonuclease RhsC	952460.peg.209	Rhs-family protein	838.5	0.35	0.216
n35_04330	Precorrin-2 C(20)-methyltransferase	952460.peg.443	Cobalt-precorrin-2 C(20)-methyltransferase (EC 2.1.1.151)	699	0.35	0.092
n35_06220	ATP-dependent RNA helicase SrmB	952460.peg.627	Helicase, C-terminal:Type III restriction enzyme, res subunit:DEAD/DEAH box helicase, N-terminal	1185	0.35	0.188
n35_06540	hypothetical protein	952460.peg.659	hypothetical protein	5.33333	0.35	0.186
n35_15600	Cytochrome bc1 complex cytochrome c subunit	952460.peg.1580	Ubiquinol-cytochrome C reductase, diheme cytochrome cc subunit	527.833	0.35	0.248
n35_18060	Antiseptic resistance protein	952460.peg.1842	Uncharacterized MFS-type transporter	83.3333	0.35	0.159
n35_21280	hypothetical protein	952460.peg.2170	hypothetical protein	3.33333	0.35	0.262
n35_21690	3-methyl-2-oxobutanoate dehydrogenase subunit beta	952460.peg.2212	Branched-chain alpha-keto acid dehydrogenase, E1 component, beta subunit (EC 1.2.4.4)	1424.17	0.35	0.097
n35_21730	Putative mycofactocin radical SAM maturase MftC	952460.peg.2215	Radical SAM heme biosynthesis protein AhbD, Fe-coproporphyrin III decarboxylase	306.5	0.35	0.09
n35_21960	Alpha-ketoglutarate permease	952460.peg.2241	Probable dicarboxylic acid transport integral membrane protein KgtP	61.5	0.35	0.151
n35_00730	hypothetical protein	952460.peg.77	ABC transporter, fused permease protein	287.333	0.34	0.31
n35_01380	hypothetical protein	952460.peg.144	hypothetical protein,	530.167	0.34	0.156
n35_08490	NAD kinase	952460.peg.851	NAD kinase (EC 2.7.1.23)	444.833	0.34	0.064
n35_11330	hypothetical protein	952460.peg.1143	hypothetical protein	475.833	0.34	0.158
n35_11470	1%2C4-alpha-glucan branching enzyme GlgB	952460.peg.1157	1,4-alpha-glucan (glycogen) branching enzyme, GH-13-type (EC 2.4.1.18)	897	0.34	0.108
n35_14410	Nucleoside diphosphate kinase	952460.peg.1461	Nucleoside diphosphate kinase (EC 2.7.4.6)	465	0.34	0.259
n35_18550	10 kDa chaperonin	952460.peg.1894	Heat shock protein 10 kDa family chaperone GroES	94.1667	0.34	0.264
n35_19950	hypothetical protein	952460.peg.2034	hypothetical protein	960.167	0.34	0.302
n35_20900	hypothetical protein	952460.peg.2131	hypothetical protein	280	0.34	0.039
n35_23690	D-ornithine 4%2C5-aminomutase subunit beta	952460.peg.2418	D-Ornithine 4,5-aminomutase E subunit (EC 5.4.3.5)	40	0.34	0.234
n35_01690	hypothetical protein	952460.peg.175	hypothetical protein	130.167	0.33	0.107
n35_05910	hypothetical protein	952460.peg.597	Uncharacterized MFS-type transporter	39.6667	0.33	0.249
n35_06830	HTH-type transcriptional regulator DegA	952460.peg.687	Maltose operon transcriptional repressor MalR, LacI family	47.6667	0.33	0.283
n35_10430	L-fucose-proton symporter	952460.peg.1055	Homolog of fucose/glucose/galactose permeases	28.1667	0.33	0.258
n35_15270	Aminomethyltransferase	952460.peg.1545	Aminomethyltransferase (glycine cleavage system T protein) (EC 2.1.2.10)	875.5	0.33	0.221
n35_16170	hypothetical protein	952460.peg.1642	ABC transporter, substrate-binding protein (cluster 8, B12/iron complex)	562.5	0.33	0.17
n35_17760	Mannose-1-phosphate guanylyltransferase RfbM	952460.peg.1808	Mannose-1-phosphate guanylyltransferase (EC 2.7.7.13)	2974	0.33	0.136
n35_18250	hypothetical protein	952460.peg.1862	hypothetical protein	313.167	0.33	0.174
n35_19920	hypothetical protein	952460.peg.2031	conserved hypothetical protein	466.5	0.33	0.324
n35_20930	hypothetical protein	952460.peg.2134	FIG00945246: hypothetical protein	213.833	0.33	0.167
n35_21390	Melibiose/raffinose/stachyose import permease protein MelD	952460.peg.2181	ABC transporter, permease protein 1 (cluster 1, maltose/g3p/polyamine/iron)	29.6667	0.33	0.255
n35_21720	Protoporphyrinogen oxidase	952460.peg.2214	Protoporphyrinogen IX oxidase, aerobic, HemY (EC 1.3.3.4)	153.667	0.33	0.127
n35_00920	ATP-dependent 6-phosphofructokinase 2	952460.peg.97	6-phosphofructokinase (EC 2.7.1.11)	540.667	0.32	0.039
n35_04610	hypothetical protein	952460.peg.467	hypothetical protein	773.167	0.32	0.288
n35_07510	Glycerol-1-phosphate dehydrogenase [NAD(P)+]	952460.peg.756	Glycerol-1-phosphate dehydrogenase [NAD(P)+] (EC 1.1.1.261)	58.8333	0.32	0.174
n35_11410	tRNA-specific 2-thiouridylase MnmA	952460.peg.1151	tRNA-specific 2-thiouridylase MnmA (EC 2.8.1.13)	1933.33	0.32	0.141
n35_11760	hypothetical protein	952460.peg.1187	Uncharacterized protein YlxW	319.667	0.32	0.083
n35_16940	Arginine deiminase	952460.peg.1722	Arginine deiminase (EC 3.5.3.6)	296.167	0.32	0.304
n35_18370	ATP-dependent DNA helicase UvrD1	952460.peg.1874	ATP-dependent DNA helicase UvrD/PcrA (EC 3.6.4.12)	602.833	0.32	0.063
n35_19310	30S ribosomal protein S17	952460.peg.1972	SSU ribosomal protein S17p (S11e)	379	0.32	0.16
n35_21480	hypothetical protein	952460.peg.2190	alpha-L-fucosidase (EC 3.2.1.51)	429.333	0.32	0.289
n35_21570	Iron import ATP-binding/permease protein IrtB	952460.peg.2199	Heterodimeric efflux ABC transporter, permease/ATP-binding subunit 2	67	0.32	0.294
n35_00360	hypothetical protein	952460.peg.39	COG4667: Predicted esterase of the alpha-beta hydrolase superfamily	500.167	0.31	0.124
n35_05620	hypothetical protein	952460.peg.571	FIG00945470: hypothetical protein	849	0.31	0.342
n35_06000	hypothetical protein	952460.peg.606	Transcriptional regulator, MarR family	390	0.31	0.099
n35_11530	Phosphoglucomutase	952460.peg.1163	Phosphoglucomutase (EC 5.4.2.2)	6351.5	0.31	0.009
n35_12860	hypothetical protein	952460.peg.1297	MoxR-like ATPase in aerotolerance operon	258.5	0.31	0.242
n35_13140	Transcriptional regulatory protein LnrK	952460.peg.1328	Two-component transcriptional response regulator, LuxR family	1381.17	0.31	0.061
n35_15280	Glycine cleavage system H protein	952460.peg.1546	Glycine cleavage system H protein	314.333	0.31	0.152
n35_17310	DNA polymerase IV	952460.peg.1760	DNA polymerase IV-like protein ImuB	110.167	0.31	0.196
n35_17780	hypothetical protein	952460.peg.1810	Dolichol-phosphate mannosyltransferase (EC 2.4.1.83) in lipid-linked oligosaccharide synthesis cluster	1831.83	0.31	0.209
n35_18030	putative phosphomannomutase	952460.peg.1839	Probable phosphomannomutase pmmB (EC 5.4.2.8)	1901.33	0.31	0.191
n35_18090	Ribonuclease H	952460.peg.1845	Ribonuclease HI (EC 3.1.26.4) / Domain of unknown function DUF4440	400.5	0.31	0.124
n35_19130	Adenylate kinase	952460.peg.1953	Adenylate kinase (EC 2.7.4.3)	426.167	0.31	0.243
n35_02830	Dihydropteroate synthase	952460.peg.293	Dihydropteroate synthase (EC 2.5.1.15)	172.167	0.3	0.169
n35_02960	5-oxoprolinase subunit C	952460.peg.306	Allophanate hydrolase 2 subunit 2 (EC 3.5.1.54)	543.167	0.3	0.196
n35_04270	hypothetical protein	952460.peg.437	Two-component system sensor histidine kinase	243.5	0.3	0.328
n35_06010	Long-chain-fatty-acid--CoA ligase FadD15	952460.peg.607	Long-chain-fatty-acid--CoA ligase (EC 6.2.1.3)	626.667	0.3	0.198
n35_06610	hypothetical protein	952460.peg.666	hypothetical protein	9.83333	0.3	0.375
n35_07590	hypothetical protein	952460.peg.764	hypothetical protein	219.167	0.3	0.106
n35_08130	Competence protein ComM	952460.peg.818	AAA+ ATPase superfamily protein YifB/ComM, associated with DNA recombination	25.8333	0.3	0.328
n35_18610	Hemin transport system permease protein HmuU	952460.peg.1900	ABC transporter, permease protein (cluster 8, B12/iron complex)	87.8333	0.3	0.255
n35_18910	Ribosomal RNA small subunit methyltransferase C	952460.peg.1930	FIG00945122: hypothetical protein	34.8333	0.3	0.297
n35_18960	hypothetical protein	952460.peg.1935	Efflux ABC transporter, permease protein / Efflux ABC transporter, permease protein	952	0.3	0.164
n35_19220	50S ribosomal protein L30	952460.peg.1963	LSU ribosomal protein L30p (L7e)	65.8333	0.3	0.337
n35_21830	hypothetical protein	952460.peg.2228	hypothetical protein	4.66667	0.3	0.314
n35_22570	hypothetical protein	952460.peg.2302	hypothetical protein	7607	0.3	0.215
n35_23150	hypothetical protein	952460.peg.2359	hypothetical protein	98.8333	0.3	0.171
n35_00450	hypothetical protein	952460.peg.48	Glycerate kinase (EC 2.7.1.31)	4	0.29	0.358
n35_04230	O-acetyl-ADP-ribose deacetylase	952460.peg.433	O-acetyl-ADP-ribose deacetylase	105.333	0.29	0.343
n35_04660	hypothetical protein	952460.peg.474	hypothetical protein	5899.33	0.29	0.254
n35_04670	hypothetical protein	952460.peg.475	Cytochrome c-type biogenesis protein DsbD, protein-disulfide reductase (EC 1.8.1.8)	2590.83	0.29	0.168
n35_04980	putative protein	952460.peg.509	FIG01121526: hypothetical protein	4955.67	0.29	0.293
n35_08870	D-alanine--D-alanine ligase	952460.peg.889	D-alanine--D-alanine ligase (EC 6.3.2.4)	1544.67	0.29	0.073
n35_09190	hypothetical protein	not found in RAST	no annotation in RAST	12.8333	0.29	0.376
n35_11510	putative protein	952460.peg.1161	Haloacid dehalogenase-like hydrolase	1429.5	0.29	0.162
n35_12940	Pyridoxal 5'-phosphate synthase subunit PdxS	952460.peg.1307	Pyridoxal 5'-phosphate synthase (glutamine hydrolyzing), synthase subunit (EC 4.3.3.6)	7517.83	0.29	0.38
n35_13050	Deoxyguanosinetriphosphate triphosphohydrolase-like protein	952460.peg.1319	dNTP triphosphohydrolase, broad substrate specificity	643.667	0.29	0.124
n35_14200	hypothetical protein	952460.peg.1441	conserved hypothetical protein	357.667	0.29	0.337
n35_18580	hypothetical protein	952460.peg.1897	FIG00945369: hypothetical protein	193	0.29	0.088
n35_19260	30S ribosomal protein S8	952460.peg.1967	SSU ribosomal protein S8p (S15Ae)	940	0.29	0.353
n35_24220	Beta-glucuronidase	952460.peg.2474	beta-glucuronidase (EC 3.2.1.31)	900.667	0.29	0.278
n35_02510	DEAD-box ATP-dependent RNA helicase CshB	952460.peg.259	Helicase, C-terminal:DEAD/DEAH box helicase, N-terminal	95.6667	0.28	0.245
n35_02520	Release factor glutamine methyltransferase	952460.peg.260	Putative methyltransferase SCO3545	81.8333	0.28	0.274
n35_03340	putative protein	952460.peg.344	Hypothetical, related to broad specificity phosphatases COG0406	1671.5	0.28	0.078
n35_04680	S-ribosylhomocysteine lyase	952460.peg.477	S-ribosylhomocysteine lyase (EC 4.4.1.21) @ Autoinducer-2 production protein LuxS	458.167	0.28	0.167
n35_05110	hypothetical protein	952460.peg.522	FIG00945533: hypothetical protein	96.5	0.28	0.339
n35_07740	ATP-dependent DNA helicase RecG	952460.peg.778	ATP-dependent DNA helicase RecG (EC 3.6.4.12)	1358.67	0.28	0.223
n35_10200	Corrinoid adenosyltransferase	952460.peg.1033	ATP:Cob(I)alamin adenosyltransferase (EC 2.5.1.17)	691.667	0.28	0.132
n35_10320	Glycerophosphodiester phosphodiesterase%2C cytoplasmic	952460.peg.1045	Glycerophosphoryl diester phosphodiesterase (EC 3.1.4.46)	135.167	0.28	0.305
n35_10450	Ribokinase	952460.peg.1057	Ribokinase (EC 2.7.1.15)	20	0.28	0.389
n35_13180	hypothetical protein	952460.peg.1332	hypothetical protein	95.5	0.28	0.227
n35_15010	Pyruvate kinase	952460.peg.1520	Pyruvate kinase (EC 2.7.1.40)	7146	0.28	0.14
n35_18020	Purine nucleoside phosphorylase	952460.peg.1838	Purine nucleoside phosphorylase (EC 2.4.2.1)	797.333	0.28	0.298
n35_20620	hypothetical protein	952460.peg.2101	Acid phosphatase (EC 3.1.3.2)	225.167	0.28	0.177
n35_21790	Phenazine antibiotic resistance protein EhpR	952460.peg.2224	glyoxalase/bleomycin resistance protein/dioxygenase superfamily	1.66667	0.28	0.301
n35_23530	Glutamine-dependent NAD(+) synthetase	952460.peg.2401	NAD synthetase (EC 6.3.1.5) / Glutamine amidotransferase chain of NAD synthetase	1041	0.28	0.131
n35_06970	hypothetical protein	952460.peg.702	FIG00946290: hypothetical protein	551.667	0.27	0.136
n35_07300	hypothetical protein	952460.peg.735	5'-Nucleotidase domain protein	26	0.27	0.404
n35_07360	hypothetical protein	952460.peg.741	hypothetical protein	8.5	0.27	0.41
n35_08460	Biotin transport ATP-binding protein BioM	952460.peg.847	ATPase component BioM of energizing module of biotin ECF transporter	327.5	0.27	0.288
n35_12730	putative protein	952460.peg.1284	Hypothetical protein, possibly related to signal transduction	784.833	0.27	0.099
n35_13030	DNA primase	952460.peg.1317	DNA primase DnaG	4410.17	0.27	0.096
n35_20570	Phosphoribosylformylglycinamidine synthase subunit PurL	952460.peg.2094	Phosphoribosylformylglycinamidine synthase, synthetase subunit (EC 6.3.5.3)	6050	0.27	0.048
n35_22360	Dipeptide transport system permease protein DppC	952460.peg.2281	ABC transporter, permease protein 2 (cluster 5, nickel/peptides/opines)	2802.83	0.27	0.199
n35_00280	hypothetical protein	952460.peg.30	Peptidase M20D, amidohydrolase	0.5	0.26	0.217
n35_00810	Maltodextrin phosphorylase	952460.peg.85	Glycogen phosphorylase (EC 2.4.1.1)	1696.17	0.26	0.114
n35_03380	Cytochrome c biogenesis protein CcsA	952460.peg.348	Cytochrome c-type biogenesis protein CcsA/ResC	161.5	0.26	0.294
n35_03710	Signal-transduction histidine kinase senX3	952460.peg.379	Phosphate regulon sensor protein PhoR (SphS) (EC 2.7.13.3)	174.333	0.26	0.222
n35_05400	hypothetical protein	952460.peg.551	hypothetical protein	1.33333	0.26	0.213
n35_05440	hypothetical protein	952460.peg.555	Sulfur carrier protein ThiS	3.33333	0.26	0.362
n35_07180	Elongation factor Ts	952460.peg.723	Translation elongation factor Ts	2697.5	0.26	0.2
n35_09210	hypothetical protein	952460.peg.927	FIG00945595: hypothetical protein	361.833	0.26	0.318
n35_09770	hypothetical protein	952460.peg.990	hypothetical protein	20.8333	0.26	0.428
n35_11460	Maltokinase	952460.peg.1156	uncharacterized protein probably involved in trehalose biosynthesis	475	0.26	0.166
n35_12850	putative protein	952460.peg.1296	hypothetical protein PA3071	153.667	0.26	0.377
n35_16880	Aldo-keto reductase IolS	952460.peg.1716	Aldo/keto reductase, SCO4109 family	5905.67	0.26	0.125
n35_18880	hypothetical protein	952460.peg.1927	FIG00945820: hypothetical protein	322.333	0.26	0.24
n35_18900	tRNA pseudouridine synthase A	952460.peg.1929	tRNA pseudouridine(38-40) synthase (EC 5.4.99.12)	36.8333	0.26	0.404
n35_19910	Glutamine transport ATP-binding protein GlnQ	952460.peg.2030	ABC transporter, ATP-binding protein	103.833	0.26	0.435
n35_20070	NADH-quinone oxidoreductase subunit I	952460.peg.2046	NADH-ubiquinone oxidoreductase chain I (EC 1.6.5.3)	772.667	0.26	0.341
n35_22170	Cobalamin	nn	nn	331.833	0.26	0.42
n35_23020	Acetyl-CoA:oxalate CoA-transferase	952460.peg.2345	hypothetical protein	60	0.26	0.416
n35_01030	putative protein	952460.peg.109	ChlI component of cobalt chelatase involved in B12 biosynthesis / ChlD component of cobalt chelatase involved in B12 biosynthesis	610.167	0.25	0.285
n35_04290	Putative phosphoserine phosphatase 2	952460.peg.440	hypothetical protein	162.667	0.25	0.224
n35_06850	Maltose/maltodextrin transport system permease protein MalF	952460.peg.689	Maltodextrin ABC transporter, permease protein MdxF	29.3333	0.25	0.441
n35_09430	putative protein YlbL	952460.peg.948	Lon-like protease with PDZ domain	768	0.25	0.074
n35_09830	Oligopeptide transport ATP-binding protein OppF	952460.peg.996	ABC transporter, ATP-binding protein (cluster 5, nickel/peptides/opines)	89.5	0.25	0.205
n35_14120	hypothetical protein	952460.peg.1431	hypothetical protein	3577	0.25	0.171
n35_16050	GTP cyclohydrolase 1 type 2	952460.peg.1628	GTP cyclohydrolase 1 type 2 homolog YbgI @ Bsu YqfO NIF3/CutA domain	286.5	0.25	0.282
n35_18750	Holo-[acyl-carrier-protein] synthase	952460.peg.1914	Holo-[acyl-carrier-protein] synthase (EC 2.7.8.7)	61	0.25	0.363
n35_21640	hypothetical protein	952460.peg.2207	hypothetical protein	2438	0.25	0.084
n35_00570	L-arabinose transport system permease protein AraQ	952460.peg.60	ABC transporter, permease protein 2 (cluster 1, maltose/g3p/polyamine/iron)	176.833	0.24	0.4
n35_02370	Endonuclease III	952460.peg.245	Endonuclease III (EC 4.2.99.18)	363.667	0.24	0.148
n35_03540	Polyphosphate kinase	952460.peg.363	Polyphosphate kinase (EC 2.7.4.1)	1518.83	0.24	0.353
n35_06840	Maltose/maltodextrin transport system permease protein MalG	952460.peg.688	Maltodextrin ABC transporter, permease protein MdxG	21.6667	0.24	0.468
n35_09440	hypothetical protein	952460.peg.949	FIG129854: hypothetical protein	241.667	0.24	0.147
n35_15880	hypothetical protein	952460.peg.1610	Sialidase (EC 3.2.1.18)	242.333	0.24	0.235
n35_16230	Xaa-Pro aminopeptidase 1	952460.peg.1649	Xaa-Pro aminopeptidase (EC 3.4.11.9)	5550.83	0.24	0.156
n35_16640	L-fucose isomerase	952460.peg.1692	L-fucose isomerase (EC 5.3.1.25) @ D-Arabinose ketol-isomerase (EC 5.3.1.3)	17	0.24	0.44
n35_17810	N5-carboxyaminoimidazole ribonucleotide mutase	952460.peg.1814	N5-carboxyaminoimidazole ribonucleotide mutase (EC 5.4.99.18)	121.833	0.24	0.326
n35_20780	Putative N-acetylmannosamine-6-phosphate 2-epimerase	952460.peg.2118	N-acetylmannosamine-6-phosphate 2-epimerase (EC 5.1.3.9)	96.3333	0.24	0.299
n35_21430	Oligopeptide-binding protein AppA	952460.peg.2185	Oligopeptide ABC transporter, substrate-binding protein OppA (TC 3.A.1.5.1)	479.667	0.24	0.468
n35_22390	50S ribosomal protein L31 type B	952460.peg.2284	LSU ribosomal protein L31p @ LSU ribosomal protein L31p, zinc-independent	3.33333	0.24	0.4
n35_00020	Beta sliding clamp	952460.peg.2	DNA polymerase III beta subunit (EC 2.7.7.7)	4957.33	0.23	0.188
n35_02310	putative serine transporter	952460.peg.239	Inner membrane transport protein YhaO	299.5	0.23	0.349
n35_06990	putative ABC transporter ATP-binding protein YheS	952460.peg.704	Bis-ABC ATPase SCO1840	145.667	0.23	0.358
n35_09140	Sensor histidine kinase MtrB	952460.peg.920	Two component system sensor histidine kinase MtrB	351.5	0.23	0.221
n35_09420	hypothetical protein	952460.peg.947	Uncharacterized protein SCO5199	3017	0.23	0.103
n35_11120	Aryl-phospho-beta-D-glucosidase BglH	952460.peg.1123	6-phospho-beta-glucosidase (EC 3.2.1.86)	5004.17	0.23	0.286
n35_12360	Vitamin B12-dependent ribonucleotide reductase	952460.peg.1246	Ribonucleotide reductase of class II (coenzyme B12-dependent) (EC 1.17.4.1)	1432.17	0.23	0.387
n35_15690	hypothetical protein	952460.peg.1589	Cytochrome c oxidase polypeptide IV (EC 1.9.3.1)	814.667	0.23	0.148
n35_16930	Ornithine carbamoyltransferase%2C catabolic	952460.peg.1721	Ornithine carbamoyltransferase (EC 2.1.3.3)	391.833	0.23	0.464
n35_17340	Lipid II isoglutaminyl synthase (glutamine-hydrolyzing) subunit GatD	952460.peg.1763	Putative amidotransferase similar to cobyric acid synthase	297.333	0.23	0.258
n35_18600	Fe(3+) dicitrate transport ATP-binding protein FecE	952460.peg.1899	Fe(III) dicitrate ABC transporter, ATP-binding protein	44.8333	0.23	0.412
n35_19330	50S ribosomal protein L16	952460.peg.1974	LSU ribosomal protein L16p (L10e)	1002	0.23	0.304
n35_20500	Amidophosphoribosyltransferase	952460.peg.2087	Amidophosphoribosyltransferase (EC 2.4.2.14)	3658	0.23	0.382
n35_22710	hypothetical protein	952460.peg.2315	Glutamine amidotransferase, class I	198.5	0.23	0.363
n35_23920	hypothetical protein	952460.peg.2442	Pseudokinase domain in MviN	1993	0.23	0.121
n35_00080	Mannose-6-phosphate isomerase	952460.peg.10	Mannose-6-phosphate isomerase (EC 5.3.1.8)	596.333	0.22	0.127
n35_00380	hypothetical protein	952460.peg.41	hypothetical protein	116.833	0.22	0.352
n35_00620	hypothetical protein	952460.peg.65	glycosyl hydrolase	2284	0.22	0.108
n35_02040	hypothetical protein	952460.peg.213	hypothetical protein	485.167	0.22	0.317
n35_02920	hypothetical protein	952460.peg.302	FIG001614: Membrane protein	44.3333	0.22	0.47
n35_06240	hypothetical protein	952460.peg.629	Possible restriction /modification enzyme	3.5	0.22	0.466
n35_07460	hypothetical protein	952460.peg.751	hypothetical protein	232	0.22	0.298
n35_07550	PTS system glucitol/sorbitol-specific EIIC component	952460.peg.760	PTS system, glucitol/sorbitol-specific IIC component	6	0.22	0.481
n35_08150	Methylated-DNA--protein-cysteine methyltransferase	952460.peg.820	Methylated-DNA--protein-cysteine methyltransferase (EC 2.1.1.63)	3126.83	0.22	0.225
n35_09890	hypothetical protein	952460.peg.1002	FIG00734456: hypothetical protein	3203.67	0.22	0.315
n35_11320	Phosphoribosyl-AMP cyclohydrolase	952460.peg.1142	Phosphoribosyl-AMP cyclohydrolase (EC 3.5.4.19)	34.8333	0.22	0.476
n35_13880	2-aminoadipate transaminase	952460.peg.1405	Transcriptional regulator, GntR family domain / Aspartate aminotransferase (EC 2.6.1.1)	28	0.22	0.494
n35_15320	hypothetical protein	952460.peg.1550	Gluconokinase (EC 2.7.1.12)	48.6667	0.22	0.451
n35_15900	putative protein	952460.peg.1612	Transmembrane protein MT2276, clustered with lipoate gene	1569.67	0.22	0.296
n35_17910	hypothetical protein	952460.peg.1824	hypothetical protein	21.6667	0.22	0.493
n35_18890	tRNA (guanine-N(7)-)-methyltransferase	952460.peg.1928	tRNA (guanine(46)-N(7))-methyltransferase (EC 2.1.1.33)	133.333	0.22	0.44
n35_19980	(3S)-malyl-CoA thioesterase	952460.peg.2037	L-malyl-CoA/beta-methylmalyl-CoA lyase	527	0.22	0.246
n35_20370	L-arabinose transport system permease protein AraQ	952460.peg.2077	L-arabinose transport system permease protein araQ (EC 3.6.3.17)	48.8333	0.22	0.488
n35_24060	hypothetical protein	952460.peg.2457	Transcriptional regulator, DeoR family	99.8333	0.22	0.348
n35_01650	hypothetical protein	not found in RAST	no annotation in RAST	23.3333	0.21	0.478
n35_02320	scyllo-inositol 2-dehydrogenase (NADP(+)) IolU	952460.peg.240	Putative oxidoreductase	580.667	0.21	0.375
n35_04740	5-dehydro-2-deoxygluconokinase	952460.peg.483	5-keto-2-deoxygluconokinase (EC 2.7.1.92)	240.833	0.21	0.435
n35_05150	5-formyltetrahydrofolate cyclo-ligase	952460.peg.526	5-formyltetrahydrofolate cyclo-ligase (EC 6.3.3.2)	428.167	0.21	0.225
n35_05640	Peptidyl-tRNA hydrolase	952460.peg.573	Peptidyl-tRNA hydrolase (EC 3.1.1.29)	181	0.21	0.461
n35_07370	hypothetical protein	952460.peg.742	Zinc ABC transporter, substrate-binding protein ZnuA	7.5	0.21	0.51
n35_07560	hypothetical protein	952460.peg.761	Glucitol operon activator protein	9.5	0.21	0.501
n35_09370	RecBCD enzyme subunit RecC	952460.peg.943	Exodeoxyribonuclease V gamma chain (EC 3.1.11.5)	3995.33	0.21	0.399
n35_11060	hypothetical protein	952460.peg.1117	hypothetical membrane spanning protein	190.167	0.21	0.242
n35_11110	Lichenan-specific phosphotransferase enzyme IIB component	952460.peg.1122	PTS system, IIB component	689.667	0.21	0.404
n35_13040	putative iron export permease protein FetB	952460.peg.1318	Probable iron export permease protein FetB	18.5	0.21	0.521
n35_15630	hypothetical protein	not found in RAST	no annotation in RAST	26.8333	0.21	0.518
n35_16280	Iron-sulfur cluster carrier protein	952460.peg.1654	Mrp protein homolog	1257.17	0.21	0.338
n35_17660	3-dehydroquinate dehydratase	952460.peg.1798	3-dehydroquinate dehydratase II (EC 4.2.1.10)	314.5	0.21	0.322
n35_17680	hypothetical protein	952460.peg.1800	hypothetical protein	1406.33	0.21	0.279
n35_20450	Melibiose/raffinose/stachyose import permease protein MelD	952460.peg.2082	Predicted beta-glucoside-regulated ABC transport system, permease component 1, COG1175	8.33333	0.21	0.495
n35_21810	hypothetical protein	952460.peg.2226	triacylglycerol lipase precursor( EC:3.1.1.3 )	3334.33	0.21	0.434
n35_23040	Pca regulon regulatory protein	952460.peg.2347	Transcriptional regulator, IclR family	130.833	0.21	0.333
n35_24080	Ribulokinase	952460.peg.2459	Ribulokinase (EC 2.7.1.16)	525.333	0.21	0.387
n35_00770	Vitamin B12 import system permease protein BtuC	952460.peg.81	ABC transporter, permease protein (cluster 8, B12/iron complex)	75	0.2	0.452
n35_01990	hypothetical protein	952460.peg.206	FIG00945495: hypothetical protein	276.667	0.2	0.527
n35_03360	hypothetical protein	952460.peg.346	Cytochrome c-type biogenesis protein CcdA (DsbD analog)	278.833	0.2	0.263
n35_03870	hypothetical protein	not found in RAST	no annotation in RAST	1.16667	0.2	0.295
n35_04500	Precorrin-6Y C(5%2C15)-methyltransferase [decarboxylating]	952460.peg.459	Precorrin-6Y C(5,15)-methyltransferase [decarboxylating] (EC 2.1.1.132)	189.667	0.2	0.312
n35_04550	hypothetical protein	952460.peg.463	Precorrin-6A reductase (EC 1.3.1.54)	261	0.2	0.228
n35_07940	hypothetical protein	952460.peg.799	conserved GtrA-like protein	61.5	0.2	0.475
n35_08750	Branched-chain-amino-acid aminotransferase	952460.peg.880	Branched-chain amino acid aminotransferase (EC 2.6.1.42)	8128.17	0.2	0.513
n35_10840	hypothetical protein	952460.peg.1095	Transcriptional regulator, AcrR family	237.5	0.2	0.379
n35_11180	HTH-type transcriptional regulator MurR	952460.peg.1128	Transcriptional regulator, RpiR family	206.833	0.2	0.419
n35_11520	putative protein	952460.peg.1162	FIG000875: Thioredoxin domain-containing protein EC-YbbN	2395.17	0.2	0.188
n35_13200	2-isopropylmalate synthase	952460.peg.1334	2-isopropylmalate synthase (EC 2.3.3.13)	1242.33	0.2	0.229
n35_13680	hypothetical protein	952460.peg.1384	Late competence protein ComEA, DNA receptor	29.3333	0.2	0.5
n35_14600	putative membrane protein	952460.peg.1480	Integral membrane protein TerC	737.333	0.2	0.378
n35_15110	UDP-N-acetylmuramate--L-alanine ligase	952460.peg.1530	UDP-N-acetylmuramate--L-alanine ligase (EC 6.3.2.8)	1803	0.2	0.284
n35_18490	putative oxidoreductase/MSMEI_1564	952460.peg.1887	Inosine-5'-monophosphate dehydrogenase, catalytic domain (EC 1.1.1.205)	1596.67	0.2	0.269
n35_18510	hypothetical protein	952460.peg.1889	putative membrane protein	267.167	0.2	0.408
n35_18720	hypothetical protein	952460.peg.1911	hypothetical protein	70.6667	0.2	0.53
n35_22400	50S ribosomal protein L28	952460.peg.2285	LSU ribosomal protein L28p @ LSU ribosomal protein L28p, zinc-independent	0.5	0.2	0.323
n35_23570	hypothetical protein	952460.peg.2405	hypothetical protein	1	0.2	0.298
n35_01080	hypothetical protein	952460.peg.114	Vitamin B12 ABC transporter, substrate-binding protein BtuF	246.5	0.19	0.518
n35_03940	hypothetical protein	952460.peg.402	hypothetical protein	333.5	0.19	0.315
n35_04720	Transaldolase	952460.peg.481	Transaldolase (EC 2.2.1.2)	666.667	0.19	0.4
n35_05230	Molybdopterin synthase catalytic subunit 2	952460.peg.533	Molybdopterin synthase catalytic subunit MoaE (EC 2.8.1.12)	112.667	0.19	0.353
n35_06020	hypothetical protein	952460.peg.608	Thioesterase family protein	170.5	0.19	0.392
n35_11100	Lichenan permease IIC component	952460.peg.1121	PTS system, cellobiose-specific IIC component	2054.17	0.19	0.438
n35_11740	hypothetical protein	952460.peg.1185	FHA-domain-containing protein	3536	0.19	0.371
n35_16620	hypothetical protein	952460.peg.1690	class II aldolase/adducin family protein	0.833333	0.19	0.212
n35_17300	Error-prone DNA polymerase	952460.peg.1759	Error-prone repair homolog of DNA polymerase III alpha subunit (EC 2.7.7.7)	146.5	0.19	0.309
n35_19250	50S ribosomal protein L6	952460.peg.1966	LSU ribosomal protein L6p (L9e)	1786	0.19	0.522
n35_21700	3-methyl-2-oxobutanoate dehydrogenase subunit alpha	952460.peg.2213	Branched-chain alpha-keto acid dehydrogenase, E1 component, alpha subunit (EC 1.2.4.4)	1572.67	0.19	0.344
n35_21770	hypothetical protein	952460.peg.2221	conserved hypothetical protein	4	0.19	0.5
n35_21930	hypothetical protein	952460.peg.2238	FIG00945225: hypothetical protein	34.5	0.19	0.534
n35_00430	hypothetical protein	952460.peg.46	Membrane associated protein	12.1667	0.18	0.571
n35_01330	hypothetical protein	952460.peg.139	Putative membrane-spanning protein	556.833	0.18	0.393
n35_03650	2-C-methyl-D-erythritol 2%2C4-cyclodiphosphate synthase	952460.peg.374	2-C-methyl-D-erythritol 2,4-cyclodiphosphate synthase (EC 4.6.1.12)	110.5	0.18	0.422
n35_04470	Cobalt transport protein CbiQ	952460.peg.456	Cobalt ECF transporter, transmembrane component of energizing module CbiQ	2280.67	0.18	0.385
n35_04890	Copper homeostasis protein CutC	952460.peg.501	Cytoplasmic copper homeostasis protein CutC	346	0.18	0.368
n35_05940	hypothetical protein	952460.peg.599	P-loop GTPase domain-containing protein Sros_8871	2368.33	0.18	0.361
n35_06370	hypothetical protein	952460.peg.642	hypothetical protein	0.666667	0.18	0.401
n35_07970	hypothetical protein	952460.peg.802	putative membrane protein	618.167	0.18	0.487
n35_08680	Protein hit	952460.peg.872	Bis(5'-nucleosyl)-tetraphosphatase (asymmetrical) (EC 3.6.1.17)	271.5	0.18	0.432
n35_09540	hypothetical protein	952460.peg.961	FIG00945682: hypothetical protein	2.66667	0.18	0.537
n35_11810	AP-4-A phosphorylase	952460.peg.1192	FIG049476: HIT family protein	311	0.18	0.272
n35_16350	hypothetical protein	952460.peg.1661	Uncharacterized protein MSMEG_5081	846	0.18	0.54
n35_16780	Methylmalonyl-CoA mutase large subunit	952460.peg.1706	Methylmalonyl-CoA mutase large subunit, MutB (EC 5.4.99.2)	5680.33	0.18	0.452
n35_18290	6%2C7-dimethyl-8-ribityllumazine synthase	952460.peg.1866	6,7-dimethyl-8-ribityllumazine synthase (EC 2.5.1.78)	42	0.18	0.556
n35_18710	putative ABC transporter ATP-binding protein	952460.peg.1910	ABC transporter, ATP-binding protein	599.167	0.18	0.508
n35_21940	NADPH dehydrogenase	952460.peg.2239	2,4-dienoyl-CoA reductase [NADPH] (EC 1.3.1.34)	1031.83	0.18	0.272
n35_23170	hypothetical protein	952460.peg.2361	SSU ribosomal protein S18p @ SSU ribosomal protein S18p, zinc-independent	209.833	0.18	0.493
n35_23190	30S ribosomal protein S6	952460.peg.2363	SSU ribosomal protein S6p	542.167	0.18	0.402
n35_00320	hypothetical protein	952460.peg.34	hypothetical protein	27.6667	0.17	0.568
n35_00780	Iron(3+)-hydroxamate import ATP-binding protein FhuC	952460.peg.82	iron ABC transporter, ATP-binding protein	71.8333	0.17	0.58
n35_02380	Thiol-disulfide oxidoreductase ResA	952460.peg.246	hypothetical protein	279.667	0.17	0.316
n35_03210	hypothetical protein	952460.peg.331	hypothetical protein	582.833	0.17	0.453
n35_06310	hypothetical protein	952460.peg.636	hypothetical protein	3479.33	0.17	0.584
n35_09090	hypothetical protein	952460.peg.911	hypothetical protein	144.833	0.17	0.444
n35_10340	Undecaprenyl-phosphate mannosyltransferase	952460.peg.1047	Undecaprenyl-phosphate mannosyltransferase (EC 2.4.1.54)	1184.5	0.17	0.344
n35_10560	Phosphoglycolate phosphatase	952460.peg.1067	tRNA (adenine(58)-N(1))-methyltransferase (EC 2.1.1.220)	705.333	0.17	0.396
n35_10880	Histidine--tRNA ligase	952460.peg.1099	Histidyl-tRNA synthetase (EC 6.1.1.21)	1361.33	0.17	0.267
n35_14070	hypothetical protein	952460.peg.1425	hypothetical protein	7.66667	0.17	0.602
n35_16040	hypothetical protein	952460.peg.1626	hypothetical protein	279	0.17	0.48
n35_18190	Formyltetrahydrofolate deformylase	952460.peg.1856	Formyltetrahydrofolate deformylase (EC 3.5.1.10)	580.667	0.17	0.44
n35_19150	hypothetical protein	952460.peg.1955	hypothetical membane-associated protein	409	0.17	0.538
n35_20970	Polyamine aminopropyltransferase	952460.peg.2138	Spermidine synthase-like protein	82.3333	0.17	0.445
n35_22190	hypothetical protein	952460.peg.2266	hypothetical protein, putative serine esterase cutinase	707	0.17	0.324
n35_22200	hypothetical protein	952460.peg.2267	FIG00944964: hypothetical protein	75	0.17	0.465
n35_22620	tRNA-Ser(cga)	nn	nn	75.6667	0.17	0.586
n35_23490	hypothetical protein	952460.peg.2397	Cytochrome c-type biogenesis protein DsbD, protein-disulfide reductase (EC 1.8.1.8)	130.333	0.17	0.526
n35_24280	hypothetical protein	952460.peg.2479	Cytochrome oxidase biogenesis protein Surf1, facilitates heme A insertion	150.667	0.17	0.542
n35_00070	hypothetical protein	952460.peg.7	hypothetical protein	10.5	0.16	0.558
n35_00210	hypothetical protein	952460.peg.23	hypothetical protein	6	0.16	0.579
n35_01000	Lipid A export ATP-binding/permease protein MsbA	952460.peg.106	Heterodimeric efflux ABC transporter, permease/ATP-binding subunit 2	111.167	0.16	0.619
n35_06790	Heme A synthase	952460.peg.683	Heme A synthase, cytochrome oxidase biogenesis protein Cox15-CtaA	182.667	0.16	0.412
n35_09730	hypothetical protein	952460.peg.985	ParA-like protein	166	0.16	0.43
n35_11170	N-acetylmuramic acid 6-phosphate etherase	952460.peg.1127	N-acetylmuramic acid 6-phosphate etherase (EC 4.2.1.126)	6698.33	0.16	0.546
n35_12570	hypothetical protein	952460.peg.1267	Fructosamine-3-kinase	264.667	0.16	0.469
n35_13700	hypothetical protein	952460.peg.1386	Nodulin-related protein CC_0717	126.167	0.16	0.462
n35_13780	Putative niacin/nicotinamide transporter NaiP	952460.peg.1394	Sialic acid transporter (permease) NanT	23	0.16	0.598
n35_14570	UvrABC system protein A	952460.peg.1477	Excinuclease ABC subunit A	1166.17	0.16	0.291
n35_14640	hypothetical protein	not found in RAST	no annotation in RAST	2.33333	0.16	0.495
n35_15500	Glucokinase	952460.peg.1569	Glucokinase (EC 2.7.1.2)	1927.67	0.16	0.604
n35_16520	1-pyrroline-5-carboxylate dehydrogenase	952460.peg.1680	Proline dehydrogenase (EC 1.5.5.2) / Delta-1-pyrroline-5-carboxylate dehydrogenase (EC 1.2.1.88)	146	0.16	0.616
n35_17380	Trehalose transport system permease protein SugA	952460.peg.1766	ABC transporter, permease protein 1 (cluster 1, maltose/g3p/polyamine/iron)	42.5	0.16	0.522
n35_17720	hypothetical protein	952460.peg.1804	FIG083739: Putative secreted protein	462.5	0.16	0.455
n35_20100	NADH-quinone oxidoreductase subunit F	952460.peg.2049	NADH-ubiquinone oxidoreductase chain F (EC 1.6.5.3)	2092.33	0.16	0.409
n35_23720	D-serine/D-alanine/glycine transporter	952460.peg.2421	D-serine/D-alanine/glycine transporter	43.8333	0.16	0.621
n35_00050	hypothetical protein	952460.peg.5	Zn-ribbon-containing, possibly RNA-binding protein and truncated derivatives	274	0.15	0.475
n35_01270	hypothetical protein	952460.peg.132	FIG015287: Zinc protease	103	0.15	0.562
n35_01590	ATP-dependent RNA helicase HrpB	952460.peg.166	ATP-dependent helicase	363.333	0.15	0.476
n35_03450	Fe(3+) dicitrate transport ATP-binding protein FecE	952460.peg.355	ABC transporter, ATP-binding protein	10	0.15	0.632
n35_03750	PTS system galactitol-specific EIIA component	952460.peg.383	PTS system, IIA component	360.5	0.15	0.569
n35_06480	hypothetical protein	952460.peg.653	FIG00672354: hypothetical protein	23	0.15	0.634
n35_06740	6-phosphogluconolactonase	952460.peg.678	6-phosphogluconolactonase (EC 3.1.1.31), eukaryotic type	143.667	0.15	0.475
n35_09810	Glutathione transport system permease protein GsiD	952460.peg.994	ABC transporter, permease protein 2 (cluster 5, nickel/peptides/opines)	81.8333	0.15	0.479
n35_10230	Multidrug efflux protein YfmO	952460.peg.1037	Putative transporter	83.1667	0.15	0.563
n35_11790	Putative cardiolipin synthase	952460.peg.1190	Cardiolipin synthase (CMP-forming), eukaryotic type Cls-II (EC 2.7.8.41)	717.333	0.15	0.283
n35_14660	hypothetical protein	952460.peg.1485	FIG00946196: hypothetical protein	67.6667	0.15	0.622
n35_17960	hypothetical protein	952460.peg.1831	hypothetical protein	568.5	0.15	0.338
n35_18800	Pantothenate kinase	952460.peg.1920	Pantothenate kinase (EC 2.7.1.33)	632.333	0.15	0.497
n35_01900	Serine/threonine-protein kinase PknB	952460.peg.196	Serine/threonine-protein kinase PknB (EC 2.7.11.1)	863.333	0.14	0.6
n35_04220	hypothetical protein	952460.peg.432	DUF488 family protein SAV0238	115	0.14	0.513
n35_06380	hypothetical protein	952460.peg.643	DNA polymerase I (EC 2.7.7.7)	1	0.14	0.467
n35_06410	hypothetical protein	952460.peg.646	Phage antirepressor protein	13.6667	0.14	0.651
n35_09800	Glutathione transport system permease protein GsiC	952460.peg.993	ABC transporter, permease protein 1 (cluster 5, nickel/peptides/opines)	97.6667	0.14	0.58
n35_12260	hypothetical protein	952460.peg.1237	conserved hypothetical protein	6	0.14	0.659
n35_12750	hypothetical protein	952460.peg.1286	hypothetical protein	290.5	0.14	0.541
n35_14900	30S ribosomal protein S1	952460.peg.1511	SSU ribosomal protein S1p	31149.5	0.14	0.459
n35_15350	hypothetical protein	952460.peg.1553	hypothetical protein	140.167	0.14	0.572
n35_16300	Sec-independent protein translocase protein TatB	952460.peg.1656	Twin-arginine translocation protein TatB	358.167	0.14	0.463
n35_17250	hypothetical protein	952460.peg.1756	membrane spanning protein, GtrA-family	369.667	0.14	0.537
n35_18620	hypothetical protein	952460.peg.1901	ABC transporter, substrate-binding protein (cluster 8, B12/iron complex)	108.333	0.14	0.592
n35_18970	Vitamin B12 import ATP-binding protein BtuD	952460.peg.1936	Efflux ABC transporter, ATP-binding protein	1116.17	0.14	0.254
n35_20110	hypothetical protein	952460.peg.2050	NADH-ubiquinone oxidoreductase chain E (EC 1.6.5.3)	1182.67	0.14	0.458
n35_20990	hypothetical protein	952460.peg.2140	UPF0225 protein YchJ	65	0.14	0.643
n35_24070	Transketolase	952460.peg.2458	Transketolase (EC 2.2.1.1)	1438.17	0.14	0.496
n35_01450	Levodione reductase	952460.peg.152	Oxidoreductase, short-chain dehydrogenase/reductase family	39855.7	0.13	0.559
n35_01910	Penicillin-binding protein A	952460.peg.197	FtsI-like cell elongation transpeptidase	734	0.13	0.575
n35_02050	hypothetical protein	952460.peg.214	hypothetical protein	5.5	0.13	0.667
n35_02430	hypothetical protein	952460.peg.251	hypothetical protein	8	0.13	0.682
n35_03190	Glutamyl-tRNA reductase	952460.peg.329	Glutamyl-tRNA reductase (EC 1.2.1.70)	794.667	0.13	0.65
n35_03850	hypothetical protein	952460.peg.394	hypothetical protein	69.3333	0.13	0.67
n35_06040	6-phosphogluconate dehydrogenase%2C decarboxylating	952460.peg.610	6-phosphogluconate dehydrogenase, decarboxylating (EC 1.1.1.44)	454.167	0.13	0.5
n35_06320	hypothetical protein	952460.peg.637	hypothetical protein	1.83333	0.13	0.581
n35_08900	hypothetical protein	952460.peg.892	hypothetical protein	6.83333	0.13	0.671
n35_09300	hypothetical protein	952460.peg.936	hypothetical protein	0.5	0.13	0.417
n35_09590	hypothetical protein	952460.peg.966	FIG00945029: hypothetical protein	484.667	0.13	0.68
n35_09920	putative sensor histidine kinase pdtaS	952460.peg.1005	Signal transduction histidine kinase, subgroup 2	675	0.13	0.607
n35_12050	Trk system potassium uptake protein TrkA	952460.peg.1214	TrkA-like protein	172	0.13	0.623
n35_13970	hypothetical protein	952460.peg.1416	hypothetical protein	336.667	0.13	0.615
n35_15650	putative sugar epimerase YhfK	952460.peg.1585	FIG00944908: hypothetical protein	718.667	0.13	0.595
n35_16160	Hemin transport system permease protein HmuU	952460.peg.1641	ABC transporter, permease protein (cluster 8, B12/iron complex)	180.667	0.13	0.526
n35_19280	50S ribosomal protein L5	952460.peg.1969	LSU ribosomal protein L5p (L11e)	3625.33	0.13	0.673
n35_21540	Pyrimidine-specific ribonucleoside hydrolase RihA	952460.peg.2196	Inosine-uridine preferring nucleoside hydrolase (EC 3.2.2.1)	898.833	0.13	0.593
n35_21870	hypothetical protein	952460.peg.2232	Cyanophycinase (EC 3.4.15.6)	2448.17	0.13	0.418
n35_23180	Single-stranded DNA-binding protein	952460.peg.2362	Single-stranded DNA-binding protein	1856.17	0.13	0.54
n35_00870	Diacetylchitobiose uptake system permease protein NgcF	952460.peg.92	N-Acetyl-D-glucosamine ABC transport system, permease protein	94	0.12	0.666
n35_01340	hypothetical protein	952460.peg.140	hypothetical protein	454	0.12	0.626
n35_03040	Levansucrase and sucrase synthesis operon antiterminator	952460.peg.314	Beta-glucoside bgl operon antiterminator, BglG family	29.3333	0.12	0.689
n35_03700	Sensory transduction protein regX3	952460.peg.378	Phosphate regulon transcriptional regulatory protein PhoB (SphR)	51.6667	0.12	0.671
n35_04210	hypothetical protein	952460.peg.431	FIG00945547: hypothetical protein	458.833	0.12	0.406
n35_05260	hypothetical protein	952460.peg.536	Molybdate-binding domain of ModE	110.667	0.12	0.676
n35_06280	hypothetical protein	952460.peg.633	Transcriptional regulator, Xre family	77.6667	0.12	0.649
n35_07290	Zinc metalloprotease Rip1	952460.peg.734	Intramembrane protease RasP/YluC, implicated in cell division based on FtsL cleavage	1975.5	0.12	0.603
n35_09700	hypothetical protein	952460.peg.979	hypothetical protein	38.1667	0.12	0.673
n35_13390	Bifunctional protein GlmU	952460.peg.1353	N-acetylglucosamine-1-phosphate uridyltransferase (EC 2.7.7.23) / Glucosamine-1-phosphate N-acetyltransferase (EC 2.3.1.157)	1011.67	0.12	0.56
n35_15370	hypothetical protein	952460.peg.1555	hypothetical protein	239.333	0.12	0.584
n35_16260	hypothetical protein	952460.peg.1652	Mg/Co/Ni transporter MgtE, CBS domain-containing	217.5	0.12	0.659
n35_17080	Exodeoxyribonuclease 7 small subunit	952460.peg.1738	Exodeoxyribonuclease VII small subunit (EC 3.1.11.6)	34.5	0.12	0.642
n35_17770	hypothetical protein	952460.peg.1809	hypothetical protein	183.833	0.12	0.645
n35_18300	Riboflavin biosynthesis protein RibBA	952460.peg.1867	3,4-dihydroxy-2-butanone 4-phosphate synthase (EC 4.1.99.12) / GTP cyclohydrolase II (EC 3.5.4.25)	251.5	0.12	0.505
n35_20380	putative arabinose-binding protein	952460.peg.2078	L-arabinose transport system substrate-binding protein	159.5	0.12	0.699
n35_22080	hypothetical protein	952460.peg.2256	SanA protein	738.667	0.12	0.502
n35_23250	hypothetical protein	952460.peg.2371	Short-chain dehydrogenase	3136.33	0.12	0.458
n35_01060	Vitamin B12 import ATP-binding protein BtuD	952460.peg.112	Vitamin B12 ABC transporter, ATP-binding protein BtuD	171	0.11	0.622
n35_01960	hypothetical protein	952460.peg.202	FIG00945924: hypothetical protein	425.667	0.11	0.571
n35_02420	putative methyltransferase	952460.peg.250	SAM-dependent methyltransferase	654.833	0.11	0.549
n35_04520	Corrinoid adenosyltransferase	952460.peg.460	Cob(I)alamin adenosyltransferase (EC 2.5.1.17) @ Cob(I)alamin adenosyltransferase (EC 2.5.1.17), clustered with cobalamin synthesis	414.833	0.11	0.645
n35_05450	Hydrogen cyanide synthase subunit HcnC	952460.peg.556	Glycine oxidase ThiO (EC 1.4.3.19)	60.5	0.11	0.727
n35_05980	hypothetical protein	952460.peg.604	Transcriptional regulator, PadR family	16.1667	0.11	0.731
n35_06750	hypothetical protein	952460.peg.679	OpcA, an allosteric effector of glucose-6-phosphate dehydrogenase, actinobacterial	257.167	0.11	0.552
n35_07020	putative SURF1-like protein	952460.peg.707	Cytochrome oxidase biogenesis protein Surf1, facilitates heme A insertion	141.333	0.11	0.655
n35_07200	Ribosome-recycling factor	952460.peg.725	Ribosome recycling factor	2546.33	0.11	0.516
n35_07440	Transcription termination/antitermination protein NusA	952460.peg.749	Transcription termination protein NusA	289	0.11	0.556
n35_09600	hypothetical protein	952460.peg.967	hypothetical protein	117.5	0.11	0.704
n35_13470	hypothetical protein	952460.peg.1361	MBL-fold metallo-hydrolase superfamily	279.167	0.11	0.557
n35_13670	hypothetical protein	952460.peg.1383	DNA internalization-related competence protein ComEC/Rec2	74.8333	0.11	0.668
n35_13830	Phospho-furanose lactonase	952460.peg.1399	Phosphotriesterase like protein Php	15.1667	0.11	0.729
n35_15070	Cell division protein SepF	952460.peg.1526	SepF, FtsZ-interacting protein related to cell division	3252.5	0.11	0.608
n35_19500	hypothetical protein	952460.peg.1992	FIG00945713: hypothetical protein	501.333	0.11	0.636
n35_19770	Carnitinyl-CoA dehydratase	952460.peg.2015	Enoyl-CoA hydratase/isomerase	1148.67	0.11	0.625
n35_20920	Fructose-bisphosphate aldolase	952460.peg.2133	Fructose-bisphosphate aldolase class II (EC 4.1.2.13)	4411	0.11	0.427
n35_23650	2%2C4-diaminopentanoate dehydrogenase	952460.peg.2414	2,4-diaminopentanoate dehydrogenase (EC 1.4.1.12)	16.8333	0.11	0.648
n35_01760	hypothetical protein	952460.peg.182	hypothetical protein	253.667	0.1	0.679
n35_02840	Dihydroneopterin aldolase	952460.peg.294	Dihydroneopterin aldolase (EC 4.1.2.25)	98	0.1	0.645
n35_03440	hypothetical protein	952460.peg.354	ABC transporter, substrate-binding protein (cluster 8, B12/iron complex)	34	0.1	0.731
n35_04970	hypothetical protein	952460.peg.508	Cold shock protein of CSP family => SCO4325	2638.83	0.1	0.724
n35_06560	hypothetical protein	952460.peg.661	Phage terminase, large subunit	6.33333	0.1	0.723
n35_08610	hypothetical protein	952460.peg.864	FIG005453: Putative DeoR-family transcriptional regulator	567.5	0.1	0.545
n35_12290	hypothetical protein	952460.peg.1239	Beta-mannosidase (EC 3.2.1.25)	763	0.1	0.638
n35_13530	hypothetical protein	952460.peg.1368	hypothetical protein	3.16667	0.1	0.683
n35_16870	Thiol peroxidase	952460.peg.1715	Thiol peroxidase, Tpx-type (EC 1.11.1.15)	2433.17	0.1	0.706
n35_20600	hypothetical protein	952460.peg.2098	conserved hypothetical protein	1613.67	0.1	0.73
n35_21230	putative transcriptional regulatory protein TcrX	952460.peg.2164	Two-component transcriptional response regulator, LuxR family	245.667	0.1	0.746
n35_22750	Polyisoprenyl-teichoic acid--peptidoglycan teichoic acid transferase TagU	952460.peg.2318	Membrane associated protein	6375	0.1	0.471
n35_23700	hypothetical protein	952460.peg.2419	Probable reactivating factor for D-ornithine aminomutase	16.8333	0.1	0.682
n35_00150	Galactose/methyl galactoside import ATP-binding protein MglA	952460.peg.18	Ribose ABC transporter, ATP-binding protein RbsA (TC 3.A.1.2.1)	60.5	0.09	0.759
n35_01780	putative ABC transporter ATP-binding/permease protein	952460.peg.184	Efflux ABC transporter for glutathione/L-cysteine, essential for assembly of bd-type respiratory oxidases => CydC subunit	840.5	0.09	0.774
n35_02490	hypothetical protein	952460.peg.257	FIG00946163: hypothetical protein	7.66667	0.09	0.768
n35_03160	Porphobilinogen deaminase	952460.peg.326	Porphobilinogen deaminase (EC 2.5.1.61)	2553.67	0.09	0.762
n35_03500	Phosphate transport system permease protein PstA 1	952460.peg.359	Phosphate ABC transporter, permease protein PstA (TC 3.A.1.7.1)	58	0.09	0.725
n35_04040	hypothetical protein	952460.peg.413	hypothetical protein	29570.7	0.09	0.752
n35_06440	hypothetical protein	952460.peg.649	Phage protein	2.83333	0.09	0.686
n35_07010	23S rRNA (guanine(748)-N(1))-methyltransferase	952460.peg.706	23S rRNA (guanine(745)-N(1))-methyltransferase (EC 2.1.1.187)	42	0.09	0.747
n35_09680	hypothetical protein	952460.peg.976	hypothetical protein	44.6667	0.09	0.768
n35_12740	putative metabolite transport protein CsbC	952460.peg.1285	FIG00945853: hypothetical protein	1607.33	0.09	0.69
n35_15580	putative response regulatory protein	952460.peg.1577	Putative response regulator	381.5	0.09	0.714
n35_16750	hypothetical protein	952460.peg.1703	Uncharacterized S4 RNA-binding-domain protein YbcJ	42.3333	0.09	0.724
n35_18630	8-oxo-dGTP diphosphatase	952460.peg.1902	Mutator MutT protein (7,8-dihydro-8-oxoguanine-triphosphatase) (EC 3.6.1.-)	123.333	0.09	0.714
n35_19340	hypothetical protein	952460.peg.1975	SSU ribosomal protein S3p (S3e)	2585.83	0.09	0.731
n35_20230	1%2C4-dihydroxy-2-naphthoate octaprenyltransferase	952460.peg.2062	1,4-dihydroxy-2-naphthoate polyprenyltransferase (EC 2.5.1.74)	992	0.09	0.743
n35_22440	FK506-binding protein	952460.peg.2289	Peptidylprolyl isomerase, FKBP-type (EC 5.2.1.8)	532.5	0.09	0.681
n35_22890	Putative phosphatase	952460.peg.2332	Hydrolase, HAD superfamily	496.667	0.09	0.754
n35_01870	Lysine--tRNA ligase 1	952460.peg.193	Lysyl-tRNA synthetase (class II) (EC 6.1.1.6)	934.333	0.08	0.788
n35_02030	hypothetical protein	952460.peg.211	FIG00946193: hypothetical protein	30.8333	0.08	0.808
n35_03910	Glyoxylate/hydroxypyruvate reductase B	952460.peg.399	D-3-phosphoglycerate dehydrogenase (EC 1.1.1.95)	13	0.08	0.793
n35_04000	hypothetical protein	952460.peg.409	Alkaline shock protein 23	32261.8	0.08	0.788
n35_06200	hypothetical protein	not found in RAST	no annotation in RAST	1	0.08	0.656
n35_06530	hypothetical protein	952460.peg.658	virulence-related protein	17.1667	0.08	0.791
n35_07990	putative protein	952460.peg.804	Amidohydrolase family protein	1043	0.08	0.565
n35_13870	hypothetical protein	952460.peg.1404	Mobile element protein	2.5	0.08	0.762
n35_14770	putative protein	952460.peg.1498	magnesium-chelatase subunit	61.1667	0.08	0.784
n35_17670	hypothetical protein	952460.peg.1799	cation transport protein	768.833	0.08	0.624
n35_22770	Galactokinase	952460.peg.2320	Galactokinase (EC 2.7.1.6)	374.833	0.08	0.763
n35_23400	Voltage-gated ClC-type chloride channel ClcB	952460.peg.2387	Chloride channel protein	86.3333	0.08	0.791
n35_24020	putative protein	952460.peg.2453	conserved OsmC-like protein	584.833	0.08	0.567
n35_00240	PTS system galactitol-specific EIIB component	952460.peg.26	PTS system, IIB component	1.83333	0.07	0.76
n35_01390	UDP-2-acetamido-3-amino-2%2C3-dideoxy-D-glucuronate N-acetyltransferase	952460.peg.145	2,3,4,5-tetrahydropyridine-2,6-dicarboxylate N-acetyltransferase (EC 2.3.1.89)	6030.67	0.07	0.655
n35_01550	hypothetical protein	952460.peg.162	FIG00945201: hypothetical protein	47	0.07	0.819
n35_05390	Anaerobic dimethyl sulfoxide reductase chain B	952460.peg.550	Anaerobic dimethyl sulfoxide reductase chain B (EC 1.8.5.3), iron-sulfur binding subunit	77	0.07	0.807
n35_05530	Ribosomal RNA small subunit methyltransferase A	952460.peg.563	SSU rRNA (adenine(1518)-N(6)/adenine(1519)-N(6))-dimethyltransferase (EC 2.1.1.182)	516.667	0.07	0.781
n35_05580	Bifunctional protein GlmU	952460.peg.567	N-acetylglucosamine-1-phosphate uridyltransferase (EC 2.7.7.23) / Glucosamine-1-phosphate N-acetyltransferase (EC 2.3.1.157)	2435.33	0.07	0.507
n35_05790	hypothetical protein	952460.peg.587	hypothetical protein	1739.33	0.07	0.672
n35_07820	hypothetical protein	952460.peg.787	hypothetical protein	3.66667	0.07	0.809
n35_09620	hypothetical protein	952460.peg.970	hypothetical protein	272.667	0.07	0.823
n35_10010	Threonine synthase	952460.peg.1013	Threonine synthase (EC 4.2.3.1)	1593.17	0.07	0.501
n35_10510	Proteasome subunit beta	952460.peg.1062	Proteasome subunit beta (EC 3.4.25.1), bacterial	440.167	0.07	0.644
n35_12720	Pyruvate dehydrogenase E1 component	952460.peg.1283	Pyruvate dehydrogenase E1 component (EC 1.2.4.1)	2240.33	0.07	0.667
n35_14760	hypothetical protein	952460.peg.1497	hypothetical protein	3.5	0.07	NA
n35_16490	Xanthine phosphoribosyltransferase	952460.peg.1677	Xanthine-guanine phosphoribosyltransferase (EC 2.4.2.22)	302.167	0.07	0.704
n35_16810	hypothetical protein	952460.peg.1709	hypothetical protein	1.83333	0.07	0.768
n35_20120	NADH-quinone oxidoreductase subunit D	952460.peg.2051	NADH-ubiquinone oxidoreductase chain D (EC 1.6.5.3)	1767	0.07	0.716
n35_22800	hypothetical protein	952460.peg.2323	FIG00946118: hypothetical protein	200	0.07	0.728
n35_23740	Alanine racemase 1	952460.peg.2423	Alanine racemase (EC 5.1.1.1)	186.833	0.07	0.762
n35_00890	hypothetical protein	952460.peg.94	FIG00945088: hypothetical protein	12.1667	0.06	0.86
n35_01600	TPP	TPP	TPP	0.5	0.06	0.619
n35_02010	Protein RhsD	952460.peg.208	hypothetical protein	34.5	0.06	0.856
n35_02280	hypothetical protein	952460.peg.235	conserved hypothetical protein	158.5	0.06	0.808
n35_02860	hypothetical protein	952460.peg.296	FIG027937: secreted protein	592.167	0.06	0.751
n35_04240	Putative NADP-dependent oxidoreductase YfmJ	952460.peg.434	Putative oxidoreductase YncB	2385.33	0.06	0.824
n35_06210	ATP-dependent DNA helicase Rep	952460.peg.626	Putative DNA helicase	666.667	0.06	0.655
n35_07110	hypothetical protein	952460.peg.716	transporter, sodium/bile acid symporter family	224.167	0.06	0.709
n35_07190	Uridylate kinase	952460.peg.724	Uridylate kinase (EC 2.7.4.22)	2927.67	0.06	0.748
n35_08070	hypothetical protein	952460.peg.812	hypothetical protein	0.333333	0.06	0.715
n35_10610	Putative methyltransferase	952460.peg.1072	16S rRNA (cytosine(967)-C(5))-methyltransferase (EC 2.1.1.176)	1639.17	0.06	0.647
n35_11640	lipid kinase YegS	952460.peg.1175	Diacylglycerol kinase-related protein	247.333	0.06	0.834
n35_11780	hypothetical protein	952460.peg.1189	FIG030330: hypothetical protein	848.333	0.06	0.753
n35_13350	Transcriptional regulatory protein LiaR	952460.peg.1349	Two-component transcriptional response regulator, LuxR family	144.833	0.06	0.784
n35_13690	Leucine--tRNA ligase	952460.peg.1385	Leucyl-tRNA synthetase (EC 6.1.1.4)	2699	0.06	0.743
n35_14090	hypothetical protein	952460.peg.1428	hypothetical protein	41	0.06	0.839
n35_14510	Nucleotide-binding protein	952460.peg.1471	RNase adapter protein RapZ	771.833	0.06	0.713
n35_16140	hypothetical protein	952460.peg.1639	Putative 2Fe-2S ferredoxin CbiW involved in B12 biosynthesis	28.3333	0.06	0.823
n35_16890	hypothetical protein	952460.peg.1717	GcvR-like protein	3126.33	0.06	0.772
n35_17500	hypothetical protein	952460.peg.1781	FIG00945619: hypothetical protein	165.5	0.06	0.813
n35_17580	Fe(2+) transporter FeoB	952460.peg.1789	Ferrous iron transporter FeoB	1430	0.06	0.841
n35_18120	hypothetical protein	952460.peg.1848	ABC transporter permease protein 1 CMM_0978	455	0.06	0.742
n35_20680	Phosphoribosylformylglycinamidine synthase subunit PurQ	952460.peg.2108	Phosphoribosylformylglycinamidine synthase, glutamine amidotransferase subunit (EC 6.3.5.3)	2121.17	0.06	0.636
n35_23390	Glyoxylate/hydroxypyruvate reductase B	952460.peg.2385	D-3-phosphoglycerate dehydrogenase (EC 1.1.1.95)	643.667	0.06	0.735
n35_24170	Polyol:NADP oxidoreductase	952460.peg.2469	D-mannonate oxidoreductase (EC 1.1.1.57)	149	0.06	0.805
n35_02230	hypothetical protein	952460.peg.230	FIG00945095: hypothetical protein	767.667	0.05	0.81
n35_02690	hypothetical protein	952460.peg.278	hypothetical protein	651.5	0.05	0.802
n35_02990	hypothetical protein	952460.peg.309	FIG056164: rhomboid family serine protease	1454.83	0.05	0.701
n35_05560	HTH-type transcriptional regulator BetI	952460.peg.566	Transcriptional regulator, AcrR family	400.833	0.05	0.73
n35_05880	D-serine/D-alanine/glycine transporter	952460.peg.595	D-serine/D-alanine/glycine transporter	52.3333	0.05	0.843
n35_08500	DNA repair protein RecN	952460.peg.852	DNA repair protein RecN	514.833	0.05	0.785
n35_09650	N-((2S)-2-amino-2-carboxyethyl)-L-glutamate dehydrogenase	952460.peg.973	2,3-diaminopropionate for siderophore biosynthesis protein SbnB	309	0.05	0.857
n35_10470	GTPase Der	952460.peg.1058	GTP-binding protein EngA	645.167	0.05	0.846
n35_10900	putative protein/MSMEI_2664	952460.peg.1101	Uncharacterized DUF349-containing protein SCO1511	2848.33	0.05	0.682
n35_12170	DNA gyrase subunit A	952460.peg.1226	DNA topoisomerase IV subunit A (EC 5.99.1.3)	1122.17	0.05	0.782
n35_12190	Anaerobic C4-dicarboxylate transporter DcuA	952460.peg.1229	Anaerobic C4-dicarboxylate transporter	388.167	0.05	0.771
n35_12420	Diaminopimelate epimerase	952460.peg.1252	Diaminopimelate epimerase (EC 5.1.1.7)	962.167	0.05	0.797
n35_21320	tRNA-Ala(ggc)	nn	nn	0.166667	0.05	0.771
n35_22090	hypothetical protein	952460.peg.2257	hypothetical protein	1	0.05	0.809
n35_22420	30S ribosomal protein S14	952460.peg.2287	SSU ribosomal protein S14p (S29e) @ SSU ribosomal protein S14p (S29e), zinc-independent	10.1667	0.05	0.882
n35_23580	hypothetical protein	952460.peg.2407	hypothetical protein	2.83333	0.05	0.776
n35_24090	hypothetical protein	952460.peg.2460	Glycerol-1-phosphate dehydrogenase [NAD(P)+] (EC 1.1.1.261)	371.333	0.05	0.848
n35_24260	2-aminoadipate transaminase	952460.peg.2477	Aspartate aminotransferase (AspB-14) (EC 2.6.1.1)	971.667	0.05	0.807
n35_24300	putative chromosome-partitioning protein ParB	952460.peg.2481	Chromosome (plasmid) partitioning protein ParB	1534.33	0.05	0.771
n35_00040	DNA replication and repair protein RecF	952460.peg.4	DNA recombination and repair protein RecF	715.167	0.04	0.811
n35_00550	Oxygen regulatory protein NreC	952460.peg.58	Two-component transcriptional response regulator, NarL/FixJ family	265.5	0.04	0.822
n35_02000	hypothetical protein	952460.peg.207	hypothetical protein	5.66667	0.04	0.9
n35_05950	hypothetical protein	952460.peg.600	P-loop GTPase domain-containing protein Sros_8870	1304.17	0.04	0.846
n35_06450	hypothetical protein	952460.peg.650	DNA helicase (EC 3.6.4.12), phage-associated	37	0.04	0.898
n35_07470	Vitamin B12 import ATP-binding protein BtuD	952460.peg.752	ABC transporter, ATP-binding protein	474.333	0.04	0.873
n35_08620	Protein PafC	952460.peg.865	FIG019733: possible DNA-binding protein	335.833	0.04	0.859
n35_08880	hypothetical protein	952460.peg.890	FIG00946262: hypothetical protein	42.1667	0.04	0.882
n35_09280	hypothetical protein	952460.peg.934	putative ATP-binding protein	206.5	0.04	0.878
n35_09290	hypothetical protein	952460.peg.935	protein phosphatase	467.5	0.04	0.867
n35_11360	Aspartyl/glutamyl-tRNA(Asn/Gln) amidotransferase subunit C	952460.peg.1146	Aspartyl-tRNA(Asn) amidotransferase subunit C (EC 6.3.5.6) @ Glutamyl-tRNA(Gln) amidotransferase subunit C (EC 6.3.5.7)	186.667	0.04	0.828
n35_11940	Transcriptional regulator DauR	952460.peg.1202	YheO-like PAS domain	74.3333	0.04	0.881
n35_12180	hypothetical protein	952460.peg.1228	Uncharacterized MFS-type transporter	473.5	0.04	0.815
n35_12450	tRNA-2-methylthio-N(6)-dimethylallyladenosine synthase	952460.peg.1255	tRNA-i(6)A37 methylthiotransferase (EC 2.8.4.3)	980.833	0.04	0.809
n35_16150	Ferric enterobactin transport ATP-binding protein FepC	952460.peg.1640	ABC transporter, ATP-binding protein	60.8333	0.04	0.885
n35_18350	Succinate--CoA ligase [ADP-forming] subunit alpha	952460.peg.1871	Succinyl-CoA ligase [ADP-forming] alpha chain (EC 6.2.1.5)	4353.83	0.04	0.826
n35_21120	Aromatic amino acid transport protein AroP	952460.peg.2153	Aromatic amino acid transport protein AroP	301.667	0.04	0.881
n35_23090	Leucyl/phenylalanyl-tRNA--protein transferase	952460.peg.2352	Leucyl/phenylalanyl-tRNA--protein transferase (EC 2.3.2.6)	39.5	0.04	0.88
n35_23540	ATP-dependent 6-phosphofructokinase	952460.peg.2402	6-phosphofructokinase, eukaryotic type (EC 2.7.1.11)	813.833	0.04	0.87
n35_23660	2-amino-4-ketopentanoate thiolase alpha subunit	952460.peg.2415	2-amino-4-ketopentanoate thiolase, alpha subunit	2.83333	0.04	0.807
n35_24120	hypothetical protein	952460.peg.2463	FIG00944945: hypothetical protein	125.5	0.04	0.885
n35_00990	Catalase	952460.peg.105	Catalase KatE (EC 1.11.1.6)	14467.7	0.03	0.931
n35_01210	Potassium-transporting ATPase ATP-binding subunit	952460.peg.126	Potassium-transporting ATPase B chain (EC 3.6.3.12) (TC 3.A.3.7.1)	66.5	0.03	0.915
n35_02390	putative Nudix hydrolase NudL	952460.peg.247	Uncharacterized Nudix hydrolase NudL	220.333	0.03	0.877
n35_03530	putative 8-oxo-dGTP diphosphatase 1	952460.peg.362	hypothetical protein	547.667	0.03	0.917
n35_04380	hypothetical protein	952460.peg.448	hypothetical protein	3	0.03	0.906
n35_08600	Glutamyl-Q tRNA(Asp) synthetase	952460.peg.863	Glutamyl-Q tRNA(Asp) synthetase	304.833	0.03	0.912
n35_09340	NADH pyrophosphatase	952460.peg.940	NADH pyrophosphatase (EC 3.6.1.22), decaps 5'-NAD modified RNA	18	0.03	0.929
n35_09950	hypothetical protein	952460.peg.1008	Uncharacterized protein SCO5267	5.83333	0.03	0.919
n35_11190	hypothetical protein	952460.peg.1129	FIG00945515: hypothetical protein	598.5	0.03	0.913
n35_11310	hypothetical protein	952460.peg.1141	FIG00944971: hypothetical protein	32.5	0.03	0.921
n35_11630	IMPACT family member YigZ	952460.peg.1174	FIG000605: protein co-occurring with transport systems (COG1739)	337.5	0.03	0.927
n35_12270	hypothetical protein	952460.peg.1238	Esterase/lipase/thioesterase	107.333	0.03	0.922
n35_17140	hypothetical protein	952460.peg.1744	FIG00945134: hypothetical protein	189.833	0.03	0.916
n35_18780	hypothetical protein	952460.peg.1918	hypothetical protein	75.3333	0.03	0.938
n35_20280	hypothetical protein	952460.peg.2067	dCMP deaminase (EC 3.5.4.12) @ Late competence protein ComEB	77.6667	0.03	0.914
n35_23410	GABA permease	952460.peg.2388	amino acid permease, putative GABA permease	936.333	0.03	0.894
n35_00190	D-ribose pyranase	952460.peg.22	D-ribose pyranase (EC 5.4.99.62)	12.1667	0.02	0.946
n35_01160	Thiamine-phosphate synthase	952460.peg.121	Thiamin-phosphate pyrophosphorylase (EC 2.5.1.3)	53.6667	0.02	0.944
n35_01320	hypothetical protein	952460.peg.138	hypothetical protein	1628	0.02	0.927
n35_01750	putative ABC transporter ATP-binding protein YxlF	952460.peg.181	ABC transporter	178.167	0.02	0.929
n35_04340	Siroheme synthase	952460.peg.444	Cobalt-precorrin-4 C(11)-methyltransferase (EC 2.1.1.271)	640.833	0.02	0.94
n35_05540	4-diphosphocytidyl-2-C-methyl-D-erythritol kinase	952460.peg.564	4-diphosphocytidyl-2-C-methyl-D-erythritol kinase (EC 2.7.1.148)	634.167	0.02	0.91
n35_06390	hypothetical protein	952460.peg.644	DNA polymerase, phage-associated	11.3333	0.02	0.95
n35_07600	tRNA pseudouridine synthase B	952460.peg.765	tRNA pseudouridine(55) synthase (EC 5.4.99.25)	481.5	0.02	0.918
n35_08650	Sec-independent protein translocase protein TatC	952460.peg.868	Twin-arginine translocation protein TatC	250.333	0.02	0.951
n35_12840	hypothetical protein	952460.peg.1295	Aerotolerance protein BatA	153.333	0.02	0.949
n35_13300	Proline iminopeptidase	952460.peg.1344	Proline iminopeptidase (EC 3.4.11.5)	351.667	0.02	0.928
n35_14020	hypothetical protein	952460.peg.1421	Lantibiotic biosynthesis dihydropyridine synthase, TsrD family	1042.17	0.02	0.928
n35_14300	Gamma-glutamyl phosphate reductase	952460.peg.1450	Gamma-glutamyl phosphate reductase (EC 1.2.1.41)	1358.67	0.02	0.904
n35_14500	Putative gluconeogenesis factor	952460.peg.1470	FIG002813: LPPG:FO 2-phospho-L-lactate transferase like, CofD-like	455.167	0.02	0.883
n35_17020	Ribosome-binding ATPase YchF	952460.peg.1732	GTP-binding and nucleic acid-binding protein YchF	500.5	0.02	0.91
n35_17040	hypothetical protein	952460.peg.1734	DNA recombination protein RmuC	305.667	0.02	0.931
n35_20160	Menaquinone reductase	952460.peg.2055	Putative oxidoreductase	659.333	0.02	0.918
n35_21460	putative ABC transporter ATP-binding protein	952460.peg.2188	Oligopeptide ABC transporter, ATP-binding protein OppD (TC 3.A.1.5.1)	394.167	0.02	0.942
n35_21680	Dihydrolipoyllysine-residue acetyltransferase component of pyruvate dehydrogenase complex	952460.peg.2211	Dihydrolipoamide acyltransferase component of branched-chain alpha-keto acid dehydrogenase complex (EC 2.3.1.168)	1595.67	0.02	0.953
n35_21950	hypothetical protein	not found in RAST	no annotation in RAST	16.3333	0.02	0.955
n35_23850	Ribose operon repressor	952460.peg.2435	Transcriptional regulator, LacI family	27.1667	0.02	0.958
n35_01310	Penicillin-binding protein 1A	952460.peg.137	Multimodular transpeptidase-transglycosylase (EC 2.4.1.129) (EC 3.4.-.-)	2704.83	0.01	0.973
n35_04320	Cobalamin	Cobalamin	Cobalamin	6.83333	0.01	0.972
n35_04350	Siroheme synthase	952460.peg.445	Cobalt-precorrin-7 (C5)-methyltransferase (EC 2.1.1.289) / Cobalt-precorrin-6B C15-methyltransferase [decarboxylating] (EC 2.1.1.196) / Cobalt-precorrin 5A hydrolase (EC 3.7.1.12) / Cobalt-precorrin-3 C(17)-methyltransferase (EC 2.1.1.272)	1923.67	0.01	0.984
n35_06130	hypothetical protein	952460.peg.618	hypothetical protein	619	0.01	0.956
n35_07520	hypothetical protein	952460.peg.757	hypothetical protein	1.66667	0.01	0.968
n35_08910	DNA translocase SpoIIIE	952460.peg.893	DNA translocase FtsK	8732.17	0.01	0.961
n35_10480	Cytidylate kinase	952460.peg.1059	Cytidylate kinase (EC 2.7.4.25)	74.3333	0.01	0.959
n35_10580	Ribulose-phosphate 3-epimerase	952460.peg.1069	Ribulose-phosphate 3-epimerase (EC 5.1.3.1)	618	0.01	0.967
n35_11770	hypothetical protein	952460.peg.1188	Small basic protein Sbp	130	0.01	0.949
n35_11910	Polyphosphate:AMP/ADP phosphotransferase	952460.peg.1198	UDP-galactose-lipid carrier transferase (EC 2.-.-.-)	480	0.01	0.99
n35_15840	hypothetical protein	952460.peg.1605	hypothetical protein	5.16667	0.01	0.962
n35_16060	hypothetical protein	952460.peg.1629	hypothetical protein	583.333	0.01	0.958
n35_20190	hypothetical protein	952460.peg.2058	FIG00945424: hypothetical protein	1440.67	0.01	0.964
n35_20210	2-methoxy-6-polyprenyl-1%2C4-benzoquinol methylase%2C mitochondrial	952460.peg.2060	Demethylmenaquinone methyltransferase (EC 2.1.1.163)	546.667	0.01	0.977
n35_20490	Phosphoribosylformylglycinamidine cyclo-ligase	952460.peg.2086	Phosphoribosylformylglycinamidine cyclo-ligase (EC 6.3.3.1)	1604	0.01	0.942
n35_20840	hypothetical protein	952460.peg.2125	L,D-transpeptidase	351.833	0.01	0.977
n35_23140	hypothetical protein	952460.peg.2358	FIG00946427: hypothetical protein	11.5	0.01	0.965
n35_00490	Formate--tetrahydrofolate ligase	952460.peg.52	Formate--tetrahydrofolate ligase (EC 6.3.4.3)	1075.33	0	0.994
n35_00700	hypothetical protein	952460.peg.73	Transcriptional regulator, AcrR family	1153.5	0	0.996
n35_00820	hypothetical protein	952460.peg.86	FIG00945116: hypothetical protein	0.833333	0	0.996
n35_03950	hypothetical protein	952460.peg.403	hypothetical protein	100	0	0.99
n35_04010	hypothetical protein	952460.peg.410	hypothetical protein	1329	0	0.998
n35_04090	msiK	msiK	msiK	0	0	0.592
n35_05660	hypothetical protein	952460.peg.575	hypothetical protein	0	0	0.989
n35_07390	Proline--tRNA ligase	952460.peg.744	Prolyl-tRNA synthetase (EC 6.1.1.15), bacterial type	337.5	0	0.983
n35_07980	Signal recognition particle protein	952460.peg.803	Signal recognition particle protein Ffh	3713	0	0.985
n35_09510	hypothetical protein	952460.peg.958	FIG00946384: hypothetical protein	18.1667	0	0.996
n35_11160	PTS system EIIBC component	952460.peg.1126	PTS system, N-acetylmuramic acid-specific IIB component (EC 2.7.1.192) / PTS system, N-acetylmuramic acid-specific IIC component	4959.17	0	0.976
n35_11890	tRNA-Cys(gca)	nn	nn	0	0	0.79
n35_12880	5-amino-6-(5-phospho-D-ribitylamino)uracil phosphatase YwtE	952460.peg.1299	Hydrolase, HAD superfamily	441.5	0	0.99
n35_13510	Acetyl-coenzyme A synthetase	952460.peg.1366	Acetyl-CoA synthetase	0	0	0.986
n35_13570	hypothetical protein	952460.peg.1372	FIG00945328: hypothetical protein	0	0	0.985
n35_18380	hypothetical protein	952460.peg.1875	hypothetical protein	0.333333	0	0.992
n35_19670	tRNA-Trp(cca)	nn	nn	0	0	0.811
n35_19780	hypothetical protein	952460.peg.2016	hypothetical protein	511	0	0.999
n35_20220	hypothetical protein	952460.peg.2061	FIG00945799: hypothetical protein	971.5	0	0.998
n35_20790	4-hydroxy-tetrahydrodipicolinate synthase	952460.peg.2119	Dihydrodipicolinate synthase family	84.6667	0	0.981
n35_21860	putative low molecular weight protein-tyrosine-phosphatase	952460.peg.2231	Low molecular weight protein tyrosine phosphatase (EC 3.1.3.48)	88.8333	0	0.995
n35_22700	Low affinity potassium transport system protein kup	952460.peg.2314	Kup system potassium uptake protein	84.3333	0	0.99
n35_00120	L-lactate dehydrogenase	952460.peg.14	L-lactate dehydrogenase (EC 1.1.1.27)	2430.83	-0.01	0.985
n35_00440	hypothetical protein	952460.peg.47	hypothetical protein	0	-0.01	0.98
n35_00740	Bacitracin export ATP-binding protein BceA	952460.peg.78	ABC-type antimicrobial peptide transport system, ATPase component	219.167	-0.01	0.963
n35_01370	hypothetical protein	952460.peg.143	Putative membrane-spanning protein	1154.17	-0.01	0.92
n35_01500	UDP-N-acetyl-D-glucosamine 6-dehydrogenase	952460.peg.157	UDP-N-acetyl-D-mannosaminuronic acid dehydrogenase	3872.5	-0.01	0.96
n35_02730	Hypoxanthine-guanine phosphoribosyltransferase	952460.peg.282	Hypoxanthine-guanine phosphoribosyltransferase (EC 2.4.2.8)	1837.5	-0.01	0.968
n35_02910	hypothetical protein	952460.peg.301	hypothetical protein	82.3333	-0.01	0.957
n35_04360	tRNA-Pro(ggg)	tRNA-Pro(ggg)	tRNA-Pro(ggg)	0	-0.01	0.965
n35_04410	Petrobactin import ATP-binding protein FpuD	952460.peg.450	hypothetical protein	7.83333	-0.01	0.983
n35_05220	hypothetical protein	952460.peg.532	Molybdopterin molybdenumtransferase (EC 2.10.1.1)	437.5	-0.01	0.967
n35_05430	Thiazole synthase	952460.peg.554	Thiazole synthase (EC 2.8.1.10)	44	-0.01	0.983
n35_05550	hypothetical protein	952460.peg.565	Transcriptional regulator, MarR family	230.167	-0.01	0.97
n35_09400	hypothetical protein	952460.peg.945	FIG00945932: hypothetical protein	0	-0.01	0.993
n35_11480	hypothetical protein	952460.peg.1158	ATP/GTP-binding protein	337.833	-0.01	0.961
n35_14680	hypothetical protein	952460.peg.1490	hypothetical protein	0	-0.01	0.993
n35_14930	hypothetical protein	952460.peg.1514	Predicted D-lactate dehydrogenase, Fe-S protein, FAD/FMN-containing	302.667	-0.01	0.962
n35_16560	Zinc import ATP-binding protein ZnuC	952460.peg.1684	Zinc ABC transporter, ATP-binding protein ZnuC	47.8333	-0.01	0.958
n35_16950	Arginine/ornithine antiporter	952460.peg.1723	Arginine/ornithine antiporter ArcD	366.333	-0.01	0.98
n35_17130	hypothetical protein	952460.peg.1743	Uncharacterized protein YyaL	3605.83	-0.01	0.927
n35_17200	hypothetical protein	952460.peg.1751	hypothetical protein	0	-0.01	0.979
n35_17730	hypothetical protein	952460.peg.1805	Glycosyl transferase, family 2	1534.17	-0.01	0.956
n35_19050	hypothetical protein	952460.peg.1945	LSU ribosomal protein L17p	2235.33	-0.01	0.943
n35_22690	hypothetical protein	952460.peg.2313	Malto-oligosyltrehalose trehalohydrolase (EC 3.2.1.141)	0	-0.01	0.984
n35_24340	hypothetical protein	952460.peg.2486	FIG00946200: hypothetical protein	3.16667	-0.01	0.958
n35_03890	D-xylose dehydrogenase	952460.peg.397	Glucose-fructose oxidoreductase (EC 1.1.99.28)	12.5	-0.02	0.957
n35_08510	hypothetical protein	952460.peg.853	FIG00945798: hypothetical protein	22.8333	-0.02	0.93
n35_11720	putative protein	952460.peg.1183	hypothetical protein	461.167	-0.02	0.923
n35_12540	Protein MG115	952460.peg.1264	Nicotinamide-nucleotide amidase (EC 3.5.1.42)	239.167	-0.02	0.928
n35_13900	hypothetical protein	not found in RAST	no annotation in RAST	0.5	-0.02	0.834
n35_15390	hypothetical protein	952460.peg.1557	5,10-methylenetetrahydrofolate reductase (EC 1.5.1.20)	1.33333	-0.02	0.926
n35_15540	Peptidyl-prolyl cis-trans isomerase B	952460.peg.1572	Peptidyl-prolyl cis-trans isomerase (EC 5.2.1.8)	3587.5	-0.02	0.906
n35_18230	Bifunctional protein FolD protein	952460.peg.1860	Methenyltetrahydrofolate cyclohydrolase (EC 3.5.4.9) / Methylenetetrahydrofolate dehydrogenase (NADP+) (EC 1.5.1.5)	1624.83	-0.02	0.89
n35_18330	FMN	nn	nn	212.667	-0.02	0.947
n35_19760	Exodeoxyribonuclease	952460.peg.2014	Exodeoxyribonuclease III (EC 3.1.11.2)	185.333	-0.02	0.938
n35_19900	hypothetical protein	952460.peg.2029	hypothetical protein	518.667	-0.02	0.958
n35_22280	lipid II flippase MurJ	952460.peg.2274	Peptidoglycan lipid II flippase MurJ	824	-0.02	0.897
n35_24240	hypothetical protein	not found in RAST	no annotation in RAST	169.833	-0.02	0.906
n35_24330	Ribosomal RNA small subunit methyltransferase G	952460.peg.2485	16S rRNA (guanine(527)-N(7))-methyltransferase (EC 2.1.1.170)	637.333	-0.02	0.935
n35_01070	Hemin transport system permease protein HmuU	952460.peg.113	Vitamin B12 ABC transporter, permease protein BtuC	201.167	-0.03	0.91
n35_01180	hypothetical protein	952460.peg.123	hypothetical protein	0.5	-0.03	0.792
n35_02060	hypothetical protein	952460.peg.215	Rhs-family protein	5	-0.03	0.903
n35_04590	Vitamin B12-binding protein	952460.peg.466	ABC transporter, substrate-binding protein (cluster 8, B12/iron complex)	240.5	-0.03	0.93
n35_07660	Actino-pnp	nn	nn	0.166667	-0.03	0.796
n35_08520	hypothetical protein	952460.peg.854	hypothetical protein	1	-0.03	0.87
n35_10790	Alanine--tRNA ligase	952460.peg.1090	Alanyl-tRNA synthetase (EC 6.1.1.7)	5349.5	-0.03	0.846
n35_13850	Transcriptional repressor MprA	952460.peg.1401	Transcriptional regulator, MarR family	652.167	-0.03	NA
n35_14980	tRNA-Leu(caa)	nn	nn	41.1667	-0.03	0.91
n35_15680	hypothetical protein	952460.peg.1588	hypothetical protein	225.667	-0.03	0.856
n35_16270	hypothetical protein	952460.peg.1653	FIG00816212: Putative membrane protein	44.8333	-0.03	0.906
n35_16830	hypothetical protein	not found in RAST	no annotation in RAST	7.5	-0.03	0.918
n35_17460	hypothetical protein	952460.peg.1776	hypothetical protein	8.33333	-0.03	0.917
n35_18050	Uridine kinase	952460.peg.1841	putative ATP-binding protein	52.5	-0.03	0.909
n35_20130	NADH-quinone oxidoreductase subunit C	952460.peg.2052	NADH-ubiquinone oxidoreductase chain C (EC 1.6.5.3)	1261.67	-0.03	0.897
n35_21210	hypothetical protein	952460.peg.2162	hypothetical protein	6.33333	-0.03	0.922
n35_24180	Uronate isomerase	952460.peg.2470	Uronate isomerase (EC 5.3.1.12)	149.333	-0.03	0.895
n35_02080	hypothetical protein	952460.peg.217	Rhs-family protein	6.66667	-0.04	0.871
n35_05200	Tat proofreading chaperone DmsD	952460.peg.530	Anaerobic dimethyl sulfoxide reductase chaperone DmsD	102.333	-0.04	0.87
n35_05480	hypothetical protein	952460.peg.558	hypothetical protein	7.83333	-0.04	0.889
n35_05500	putative dolichyl-phosphate-mannose--protein mannosyltransferase	952460.peg.560	Protein-O-mannosyltransferase	2386.67	-0.04	0.874
n35_11450	Trehalose synthase/amylase TreS	952460.peg.1155	Trehalose synthase (EC 5.4.99.16) @ Alpha-amylase (EC 3.2.1.1)	783.167	-0.04	0.852
n35_11710	putative HTH-type transcriptional regulator	952460.peg.1182	Transcriptional regulator	1544.5	-0.04	0.787
n35_12890	tRNA-Met(cat)	nn	nn	0.666667	-0.04	0.846
n35_12930	Pyridoxal 5'-phosphate synthase subunit PdxT	952460.peg.1306	Pyridoxal 5'-phosphate synthase (glutamine hydrolyzing), glutaminase subunit (EC 4.3.3.6)	2375.33	-0.04	0.889
n35_13720	hypothetical protein	not found in RAST	no annotation in RAST	718.833	-0.04	0.828
n35_13910	hypothetical protein	952460.peg.1407	hypothetical protein	0.166667	-0.04	0.82
n35_21490	hypothetical protein	952460.peg.2191	putative membrane protein	846.667	-0.04	0.829
n35_22460	Urocanate hydratase	952460.peg.2291	Urocanate hydratase (EC 4.2.1.49)	96	-0.04	0.884
n35_22760	Lactose operon repressor	952460.peg.2319	Transcriptional regulator, LacI family	245.833	-0.04	0.873
n35_24050	hypothetical protein	not found in RAST	no annotation in RAST	2.33333	-0.04	0.87
n35_00750	tRNA 5-carboxymethoxyuridine methyltransferase	952460.peg.79	Methyltransferase type 11	183.667	-0.05	0.879
n35_01240	Transcriptional regulatory protein KdpE	952460.peg.129	DNA-binding response regulator KdpE	64.5	-0.05	0.869
n35_02970	Multidrug resistance protein Stp	952460.peg.307	Uncharacterized MFS-type transporter	574	-0.05	0.8
n35_05930	hypothetical protein	952460.peg.598	putative membrane protein	4065.5	-0.05	0.813
n35_06030	Oligo-1%2C6-glucosidase	952460.peg.609	Alpha-glucosidase (EC 3.2.1.20)	301.167	-0.05	0.776
n35_06580	putative peptidase	952460.peg.663	Alpha-aspartyl dipeptidase Peptidase E (EC 3.4.13.21)	878.833	-0.05	0.833
n35_07150	hypothetical protein	not found in RAST	no annotation in RAST	23.8333	-0.05	0.851
n35_08220	hypothetical protein	952460.peg.826	hypothetical protein	434.5	-0.05	0.741
n35_09270	hypothetical protein	952460.peg.933	hypothetical protein	185.5	-0.05	0.81
n35_11130	hypothetical protein	952460.peg.1124	FIG00945400: hypothetical protein	4904	-0.05	0.801
n35_11340	Aspartyl/glutamyl-tRNA(Asn/Gln) amidotransferase subunit B	952460.peg.1144	Aspartyl-tRNA(Asn) amidotransferase subunit B (EC 6.3.5.6) @ Glutamyl-tRNA(Gln) amidotransferase subunit B (EC 6.3.5.7)	1520	-0.05	0.649
n35_12830	hypothetical protein	952460.peg.1294	Aerotolerance protein BatB	162.5	-0.05	0.813
n35_13920	hypothetical protein	952460.peg.1408	TIM-barrel signal transduction protein	0.333333	-0.05	0.826
n35_14790	hypothetical protein	952460.peg.1500	FIG00945551: hypothetical protein	60.1667	-0.05	0.866
n35_19350	hypothetical protein	952460.peg.1976	LSU ribosomal protein L22p (L17e)	1079.5	-0.05	0.864
n35_20890	hypothetical protein	952460.peg.2130	hypothetical protein	0.5	-0.05	0.752
n35_23070	putative protein	952460.peg.2350	hypothetical protein	1020.5	-0.05	0.858
n35_01560	hypothetical protein	952460.peg.163	FIG00945873: hypothetical protein	700.167	-0.06	0.759
n35_03200	Ferrochelatase	952460.peg.330	Coproporphyrin ferrochelatase (EC 4.99.1.9) / Coproheme decarboxylase HemQ (no EC)	1048	-0.06	0.831
n35_03690	hypothetical protein	952460.peg.377	FIG00945876: hypothetical protein	285.333	-0.06	0.74
n35_03810	KHG/KDPG aldolase	952460.peg.390	4-hydroxy-2-oxoglutarate aldolase (EC 4.1.3.16) @ 2-dehydro-3-deoxyphosphogluconate aldolase (EC 4.1.2.14)	164.167	-0.06	0.811
n35_05140	hypothetical protein	952460.peg.525	FIG00945186: hypothetical protein	35.8333	-0.06	0.824
n35_05700	hypothetical protein	952460.peg.579	hypothetical protein	1863.67	-0.06	0.719
n35_06300	hypothetical protein	952460.peg.635	hypothetical protein	454.333	-0.06	0.823
n35_09580	hypothetical protein	952460.peg.965	conserved hypothetical protein	123.5	-0.06	0.857
n35_09660	Linear gramicidin synthase subunit B	952460.peg.974	Non-ribosomal peptide synthetase	441.833	-0.06	0.844
n35_10440	hypothetical protein	952460.peg.1056	Putative uncharacterized protein STY3991	22.6667	-0.06	0.841
n35_11730	putative HTH-type transcriptional regulator	952460.peg.1184	regulatory protein	1584	-0.06	0.65
n35_13210	hypothetical protein	952460.peg.1335	Exoenzymes regulatory protein AepA precursor	125.333	-0.06	0.814
n35_14690	hypothetical protein	952460.peg.1491	Heme transporter IsdDEF, lipoprotein IsdE	89.8333	-0.06	0.858
n35_15720	Protein	952460.peg.1592	Iron-sulfur cluster insertion protein SCO2161	10739.7	-0.06	0.754
n35_15750	hypothetical protein	952460.peg.1595	CblZ, a non-orthologous displasment for Alpha-ribazole-5'-phosphate phosphatase	339.5	-0.06	0.767
n35_17370	hypothetical protein	952460.peg.1765	Maltose/maltodextrin ABC transporter, substrate binding periplasmic protein MalE	10.6667	-0.06	0.845
n35_22970	hypothetical protein	952460.peg.2340	Cytosine/purine/uracil/thiamine/allantoin permease family protein	11.8333	-0.06	0.853
n35_24290	hypothetical protein	952460.peg.2480	hypothetical protein	48.8333	-0.06	0.819
n35_01790	ATP-binding/permease protein CydD	952460.peg.185	Efflux ABC transporter for glutathione/L-cysteine, essential for assembly of bd-type respiratory oxidases => CydD subunit	1314	-0.07	0.818
n35_04020	hypothetical protein	952460.peg.411	Alkaline shock protein 23	9908.67	-0.07	0.795
n35_04250	Daunorubicin/doxorubicin resistance ATP-binding protein DrrA	952460.peg.435	ABC transporter, ATP-binding protein	377	-0.07	0.816
n35_05900	Oligoribonuclease	952460.peg.596	3'-to-5' oligoribonuclease (orn)	286.167	-0.07	0.795
n35_07410	putative membrane transporter protein YfcA	952460.peg.746	integral membrane family protein	223.5	-0.07	0.706
n35_07760	Ribosomal RNA small subunit methyltransferase D	952460.peg.781	16S rRNA (guanine(966)-N(2))-methyltransferase (EC 2.1.1.171)	404	-0.07	0.715
n35_09490	hypothetical protein	952460.peg.956	Glycerate kinase (EC 2.7.1.31)	1.33333	-0.07	0.702
n35_11950	hypothetical protein	952460.peg.1203	Sirohydrochlorin ferrochelatase SirB (EC 4.99.1.4)	1316	-0.07	0.756
n35_13580	Isochorismate synthase MenF	952460.peg.1373	Isochorismate synthase (EC 5.4.4.2) @ Menaquinone-specific isochorismate synthase (EC 5.4.4.2)	108.833	-0.07	0.807
n35_15090	Cell division protein FtsZ	952460.peg.1528	Cell division protein FtsZ	3475	-0.07	0.74
n35_18830	Phosphoglucosamine mutase	952460.peg.1922	Phosphoglucosamine mutase (EC 5.4.2.10)	4669	-0.07	0.637
n35_18850	50S ribosomal protein L13	952460.peg.1924	LSU ribosomal protein L13p (L13Ae)	914.167	-0.07	0.817
n35_19470	Trifunctional nucleotide phosphoesterase protein YfkN	952460.peg.1989	2',3'-cyclic-nucleotide 2'-phosphodiesterase (EC 3.1.4.16)	492.333	-0.07	0.74
n35_21080	Oxygen regulatory protein NreC	952460.peg.2149	Two-component transcriptional response regulator, NarL/FixJ family	671.167	-0.07	0.668
n35_21450	Oligopeptide transport system permease protein OppC	952460.peg.2187	Oligopeptide ABC transporter, permease protein OppC (TC 3.A.1.5.1)	251.167	-0.07	0.768
n35_21580	Iron import ATP-binding/permease protein IrtA	952460.peg.2200	Heterodimeric efflux ABC transporter, permease/ATP-binding subunit 1	231.833	-0.07	0.804
n35_01920	putative FtsW-like protein	952460.peg.198	FtsW-like cell division membrane protein CA_C0505	714.833	-0.08	0.641
n35_02340	hypothetical protein	952460.peg.242	Uncharacterized protein MSMEG_6192	130	-0.08	0.766
n35_03410	hypothetical protein	952460.peg.351	FIG00945371: hypothetical protein	45	-0.08	0.786
n35_03420	hypothetical protein	952460.peg.352	FIG00946120: hypothetical protein	54	-0.08	0.782
n35_03660	PTS system glucitol/sorbitol-specific EIIA component	not found in RAST	no annotation in RAST	120.667	-0.08	0.697
n35_04480	Cobalt import ATP-binding protein CbiO	952460.peg.457	Cobalt ECF transporter, ATPase component of energizing module CbiO	1337.33	-0.08	0.652
n35_06260	hypothetical protein	952460.peg.631	Type III restriction-modification enzyme helicase subunit	2953.67	-0.08	0.704
n35_06330	hypothetical protein	952460.peg.638	hypothetical phage-associated protein	0.333333	-0.08	0.658
n35_07810	hypothetical protein	952460.peg.785	alpha-mannosidase (EC 3.2.1.24)	2447	-0.08	0.78
n35_07900	Formamidopyrimidine-DNA glycosylase 1	952460.peg.795	Formamidopyrimidine-DNA glycosylase (EC 3.2.2.23)	294.333	-0.08	0.794
n35_08090	hypothetical protein	952460.peg.814	Signal peptidase I (EC 3.4.21.89)	349.833	-0.08	0.658
n35_10820	Aspartate--tRNA(Asp/Asn) ligase	952460.peg.1093	Aspartyl-tRNA synthetase (EC 6.1.1.12) @ Aspartyl-tRNA(Asn) synthetase (EC 6.1.1.23)	2991.17	-0.08	0.737
n35_14010	hypothetical protein	952460.peg.1420	hypothetical protein	692.5	-0.08	0.766
n35_14610	UvrABC system protein B	952460.peg.1481	Excinuclease ABC subunit B	1951.5	-0.08	0.692
n35_21260	hypothetical protein	952460.peg.2168	hypothetical protein	3696	-0.08	0.553
n35_24190	HTH-type transcriptional repressor CytR	952460.peg.2471	Transcriptional regulator, LacI family	736.833	-0.08	0.712
n35_03470	Cobalamin	Cobalamin	Cobalamin	9.66667	-0.09	0.764
n35_04490	hypothetical protein	952460.peg.458	hypothetical protein	577	-0.09	0.599
n35_04620	hypothetical protein	not found in RAST	no annotation in RAST	5.33333	-0.09	0.758
n35_06520	hypothetical protein	952460.peg.657	Adenine-specific methyltransferase (EC 2.1.1.72)	1	-0.09	0.691
n35_09850	Histidinol-phosphatase	952460.peg.998	Histidinol-phosphatase [alternative form] (EC 3.1.3.15)	976.167	-0.09	0.564
n35_11800	Phosphatidylinositol phosphate synthase	952460.peg.1191	Phosphatidylinositol phosphate synthase @ Archaetidylinositol phosphate synthase (EC 2.7.8.39)	264.667	-0.09	0.609
n35_14290	hypothetical protein	952460.peg.1449	hypothetical protein	5.5	-0.09	0.754
n35_14840	putative ABC transporter ATP-binding/permease protein	952460.peg.1505	Heterodimeric efflux ABC transporter, permease/ATP-binding subunit 2	224.5	-0.09	0.775
n35_15980	PTS system N-acetylglucosamine-specific EIIC component	952460.peg.1620	PTS system, IIC component	51.5	-0.09	0.765
n35_20430	tRNA-Phe(gaa)	nn	nn	1.16667	-0.09	0.685
n35_22810	tRNA-Ser(tga)	nn	nn	49.1667	-0.09	0.764
n35_23830	Lactose transport system permease protein LacF	952460.peg.2433	Predicted galacto-N-biose-/lacto-N-biose I ABC transporter, permease component 1	13	-0.09	0.782
n35_24030	Thioredoxin 1	952460.peg.2454	Thioredoxin	205.333	-0.09	0.692
n35_00180	Ribokinase	952460.peg.21	Ribokinase (EC 2.7.1.15)	30.1667	-0.1	0.746
n35_01150	hypothetical protein	952460.peg.120	FIG00946377: hypothetical protein	0.5	-0.1	0.559
n35_03090	D-erythronate 4-phosphate dehydrogenase	952460.peg.319	4-hydroxythreonine-4-phosphate dehydrogenase (EC 1.1.1.262)	564.167	-0.1	0.738
n35_05420	putative adenylyltransferase/sulfurtransferase MoeZ	952460.peg.553	Sulfur carrier protein ThiS adenylyltransferase (EC 2.7.7.73)	22.8333	-0.1	0.74
n35_08340	Phenylalanine--tRNA ligase beta subunit	952460.peg.838	Phenylalanyl-tRNA synthetase beta chain (EC 6.1.1.20)	6604.67	-0.1	0.62
n35_09940	hypothetical protein	952460.peg.1007	FIG00944912: hypothetical protein	29.8333	-0.1	0.748
n35_10220	hypothetical protein	952460.peg.1036	FIG00945604: hypothetical protein	7.83333	-0.1	0.735
n35_12390	LexA repressor	952460.peg.1249	LexA repressor	678.833	-0.1	0.524
n35_13490	hypothetical protein	952460.peg.1363	Uncharacterized protien SCO2557	249.5	-0.1	0.549
n35_16320	Putative O-methyltransferase	952460.peg.1658	O-methyltransferase Rv1220c	3986.17	-0.1	0.408
n35_17360	putative ABC transporter-binding protein	952460.peg.1764	Maltose/maltodextrin ABC transporter, substrate binding periplasmic protein MalE	187	-0.1	0.685
n35_19490	Elongation factor Tu	952460.peg.1991	Translation elongation factor Tu	94654.7	-0.1	0.659
n35_24100	Ribulokinase	952460.peg.2461	Carbohydrate kinase, FGGY family	265	-0.1	0.668
n35_01630	hypothetical protein	952460.peg.169	Glycosyltransferase	1351.83	-0.11	0.539
n35_02650	hypothetical protein	952460.peg.273	hypothetical protein	1263.67	-0.11	0.549
n35_03970	Cysteine--tRNA ligase	952460.peg.405	Cysteinyl-tRNA synthetase (EC 6.1.1.16)	4079.5	-0.11	0.708
n35_06180	hypothetical protein	952460.peg.623	FIG00945952: hypothetical protein	583.5	-0.11	0.516
n35_07120	23S rRNA (guanosine-2'-O-)-methyltransferase RlmB	952460.peg.717	putative rRNA methylase	103.167	-0.11	0.705
n35_07160	Tyrosine recombinase XerC	952460.peg.721	Site-specific tyrosine recombinase XerC	244	-0.11	0.696
n35_07530	PTS system glucitol/sorbitol-specific EIIA component	952460.peg.758	PTS system, glucitol/sorbitol-specific IIA component (EC 2.7.1.198)	3.33333	-0.11	0.703
n35_08270	hypothetical protein	952460.peg.831	hypothetical protein	1664	-0.11	0.437
n35_08770	Ureidoglycolate lyase	952460.peg.882	Predicted 2-keto-4-pentenoate hydratase/2-oxohepta-3-ene-1,7-dioic acid hydratase	896	-0.11	0.643
n35_09030	hypothetical protein	952460.peg.904	FIG00945557: hypothetical protein	284	-0.11	0.566
n35_11240	Glutamate synthase [NADPH] large chain	952460.peg.1134	Glutamate synthase [NADPH] large chain (EC 1.4.1.13)	1298	-0.11	0.583
n35_13400	ATP-dependent RNA helicase RhlB	952460.peg.1354	ATP-dependent DNA helicase	565	-0.11	0.485
n35_13650	hypothetical protein	952460.peg.1381	DNA polymerase III delta subunit (EC 2.7.7.7)	287.333	-0.11	0.629
n35_13660	hypothetical protein	952460.peg.1382	hypothetical protein	229.5	-0.11	0.678
n35_15830	Lipoyl synthase	952460.peg.1603	Lipoyl synthase (EC 2.8.1.8)	927.333	-0.11	0.61
n35_17070	Exodeoxyribonuclease 7 large subunit	952460.peg.1737	Exodeoxyribonuclease VII large subunit (EC 3.1.11.6)	405.5	-0.11	0.624
n35_19810	NADH-quinone oxidoreductase subunit B	952460.peg.2019	NADH-ubiquinone oxidoreductase chain B (EC 1.6.5.3)	246.667	-0.11	0.602
n35_23510	hypothetical protein	952460.peg.2399	L,D-transpeptidase	502	-0.11	0.55
n35_23780	hypothetical protein	952460.peg.2427	hypothetical protein	1294	-0.11	0.683
n35_00370	hypothetical protein	952460.peg.40	acetyltransferase( EC:2.3.1.- )	112.5	-0.12	0.67
n35_05680	hypothetical protein	952460.peg.577	putative membrane protein	116.5	-0.12	0.622
n35_09380	ATP-dependent DNA helicase UvrD2	952460.peg.944	ATP-dependent DNA helicase UvrD/PcrA, actinomycete paralog	254.167	-0.12	0.618
n35_10500	Proteasome subunit alpha	952460.peg.1061	Proteasome subunit alpha (EC 3.4.25.1), bacterial	176.333	-0.12	0.572
n35_11030	Imidazoleglycerol-phosphate dehydratase	952460.peg.1114	Imidazoleglycerol-phosphate dehydratase (EC 4.2.1.19)	778	-0.12	0.524
n35_12010	Aconitate hydratase A	952460.peg.1209	Aconitate hydratase (EC 4.2.1.3)	6849.67	-0.12	0.64
n35_12020	23S rRNA (uracil-C(5))-methyltransferase RlmCD	952460.peg.1211	23S rRNA (uracil(1939)-C(5))-methyltransferase (EC 2.1.1.190)	1447.17	-0.12	0.569
n35_12140	hypothetical protein	952460.peg.1223	Alkaline phosphodiesterase I (EC 3.1.4.1) / Nucleotide pyrophosphatase (EC 3.6.1.9)	190	-0.12	0.655
n35_13520	Acetyl-coenzyme A synthetase	952460.peg.1367	acetyl-coenzyme A synthetase	8.66667	-0.12	0.697
n35_16860	Lysine-specific permease	952460.peg.1714	Lysine-specific permease	206.667	-0.12	0.576
n35_18340	hypothetical protein	952460.peg.1870	FIG021574: Possible membrane protein related to de Novo purine biosynthesis	2223.83	-0.12	0.498
n35_20290	Ferrous-iron efflux pump FieF	952460.peg.2068	Cobalt-zinc-cadmium resistance protein	59.8333	-0.12	0.683
n35_20560	Isochorismate synthase MenF	952460.peg.2093	Para-aminobenzoate synthase, amidotransferase component (EC 2.6.1.85) / Para-aminobenzoate synthase, aminase component (EC 2.6.1.85)	383.167	-0.12	0.477
n35_20960	hypothetical protein	952460.peg.2137	hypothetical protein	428.667	-0.12	0.685
n35_21240	Deoxyribose-phosphate aldolase	952460.peg.2166	Deoxyribose-phosphate aldolase (EC 4.1.2.4)	1641.33	-0.12	0.575
n35_22600	K(+)/H(+) antiporter NhaP2	952460.peg.2305	Na(+)/H(+) antiporter	1047.83	-0.12	0.331
n35_23160	50S ribosomal protein L9	952460.peg.2360	LSU ribosomal protein L9p	1200.17	-0.12	0.577
n35_23910	hypothetical protein	952460.peg.2441	FIG01967133: Putative secreted protein	297.833	-0.12	0.562
n35_24380	hypothetical protein	952460.peg.2491	hypothetical protein	2.5	-0.12	0.568
n35_00520	hypothetical protein	952460.peg.55	hypothetical protein	21.8333	-0.13	0.676
n35_01130	Pyridoxal kinase PdxY	952460.peg.119	Hydroxymethylpyrimidine phosphate kinase ThiD (EC 2.7.4.7) / Thiaminase II (EC 3.5.99.2) involved in salvage of thiamin pyrimidine moiety, TenA subgroup with Cys in active site	364	-0.13	0.664
n35_01940	FHA domain-containing protein FhaB	952460.peg.200	FHA-domain-containing protein	636.5	-0.13	0.415
n35_03080	Putative tartrate transporter	952460.peg.318	Uncharacterized MFS-type transporter	441	-0.13	0.669
n35_04260	hypothetical protein	952460.peg.436	hypothetical protein	66.8333	-0.13	0.681
n35_04440	Precorrin-8X methylmutase	952460.peg.453	Precorrin-8X methylmutase (EC 5.4.99.61)	288.5	-0.13	0.507
n35_06170	hypothetical protein	952460.peg.622	hypothetical protein	0.666667	-0.13	0.354
n35_07220	hypothetical protein	952460.peg.727	Cytochrome c-type biogenesis protein DsbD, protein-disulfide reductase (EC 1.8.1.8)	328.833	-0.13	0.63
n35_07770	Phosphopantetheine adenylyltransferase	952460.peg.782	Phosphopantetheine adenylyltransferase (EC 2.7.7.3)	204.333	-0.13	0.524
n35_09790	hypothetical protein	952460.peg.992	ABC transporter, substrate-binding protein (cluster 5, nickel/peptides/opines)	189.833	-0.13	0.589
n35_13160	hypothetical protein	952460.peg.1330	hypothetical protein	6268.5	-0.13	0.363
n35_13420	PTS system mannitol-specific EIICBA component	952460.peg.1356	PTS system, mannitol-specific IIC component / PTS system, mannitol-specific IIB component (EC 2.7.1.197) / PTS system, mannitol-specific IIA component (EC 2.7.1.197)	344.667	-0.13	0.674
n35_13960	hypothetical protein	952460.peg.1414	hypothetical protein	993	-0.13	0.668
n35_16570	Manganese transport system membrane protein MntD	952460.peg.1685	Zinc ABC transporter, permease protein ZnuB	27	-0.13	0.659
n35_17570	hypothetical protein	952460.peg.1788	Ferrous iron transporter-associated protein FeoA	175.167	-0.13	0.629
n35_19180	Glycerophosphodiester phosphodiesterase%2C cytoplasmic	952460.peg.1958	Glycerophosphoryl diester phosphodiesterase (EC 3.1.4.46)	298.5	-0.13	0.612
n35_19790	NAD(P)H-quinone oxidoreductase subunit I	952460.peg.2017	NADH-ubiquinone oxidoreductase chain I (EC 1.6.5.3)	46	-0.13	0.646
n35_22250	hypothetical protein	952460.peg.2271	hypothetical protein	240	-0.13	0.554
n35_22880	hypothetical protein	952460.peg.2331	hypothetical protein	676.167	-0.13	0.674
n35_22930	hypothetical protein	952460.peg.2336	FIG00945379: hypothetical protein	9.16667	-0.13	0.668
n35_22940	hypothetical protein	952460.peg.2337	Transcriptional regulator, Xre-family with cupin domain	482.167	-0.13	0.444
n35_22950	hypothetical protein	952460.peg.2338	hypothetical protein	466	-0.13	0.477
n35_00960	Aspartate ammonia-lyase	952460.peg.101	Aspartate ammonia-lyase (EC 4.3.1.1)	2667.83	-0.14	0.527
n35_02450	hypothetical protein	952460.peg.253	FIG016317: Probable conserved transmembrane protein	32	-0.14	0.588
n35_03520	Phosphate-binding protein PstS2	952460.peg.361	Phosphate ABC transporter, substrate-binding protein PstS (TC 3.A.1.7.1)	300.5	-0.14	0.58
n35_07060	hypothetical protein	952460.peg.711	hypothetical protein	17.5	-0.14	0.653
n35_08240	Riboflavin/roseoflavin transporter RibM	952460.peg.828	Riboflavin transporter PnuX	165	-0.14	0.568
n35_09120	hypothetical protein	952460.peg.918	UPF0301 protein YqgE	422.333	-0.14	0.547
n35_09460	hypothetical protein	952460.peg.951	hypothetical protein	7.83333	-0.14	0.648
n35_11300	hypothetical protein	952460.peg.1140	Tryptophan-associated membrane protein	98.6667	-0.14	0.589
n35_11830	Response regulator protein VraR	952460.peg.1195	Two-component transcriptional response regulator, LuxR family	22.8333	-0.14	0.645
n35_12280	hypothetical protein	not found in RAST	no annotation in RAST	516.833	-0.14	0.507
n35_15360	2-succinyl-6-hydroxy-2%2C4-cyclohexadiene-1-carboxylate synthase	952460.peg.1554	N-formylglutamate deformylase (EC 3.5.1.68)	132.333	-0.14	0.631
n35_16720	hypothetical protein	952460.peg.1700	ABC transporter, permease protein (cluster 3, basic aa/glutamine/opines)	190	-0.14	0.564
n35_18840	30S ribosomal protein S9	952460.peg.1923	SSU ribosomal protein S9p (S16e)	1488.83	-0.14	0.641
n35_20730	Adenylosuccinate lyase	952460.peg.2113	Adenylosuccinate lyase (EC 4.3.2.2) @ SAICAR lyase (EC 4.3.2.2)	566.667	-0.14	0.497
n35_21850	hypothetical protein	952460.peg.2230	FIG00946015: hypothetical protein	7.33333	-0.14	0.637
n35_24160	Mannonate dehydratase	952460.peg.2468	Mannonate dehydratase (EC 4.2.1.8)	54.5	-0.14	0.626
n35_05570	tRNA-Gln(ttg)	tRNA-Gln(ttg)	tRNA-Gln(ttg)	1614.67	-0.15	0.61
n35_05650	Phenyllactate dehydrogenase	952460.peg.574	D-lactate dehydrogenase	0.5	-0.15	0.38
n35_06550	hypothetical protein	952460.peg.660	FIG00818519: hypothetical protein	4	-0.15	0.609
n35_06680	Tricorn protease	952460.peg.672	tricorn protease	1647.83	-0.15	0.386
n35_08640	Sec-independent protein translocase protein TatA	952460.peg.867	FIG00945230: hypothetical protein	39.3333	-0.15	0.61
n35_09560	hypothetical protein	952460.peg.963	FIG00946490: hypothetical protein	48.8333	-0.15	0.596
n35_14320	GTPase Obg	952460.peg.1452	GTP-binding protein Obg	6991.33	-0.15	0.523
n35_16710	putative HTH-type transcriptional repressor ExuR	952460.peg.1699	Transcriptional regulator, LacI/PurR family	405.5	-0.15	0.593
n35_22060	Arginine--tRNA ligase	952460.peg.2254	Arginyl-tRNA synthetase (EC 6.1.1.19)	8142.17	-0.15	0.469
n35_00250	hypothetical protein	952460.peg.27	Alcohol dehydrogenase	2.16667	-0.16	0.522
n35_00830	hypothetical protein	952460.peg.87	FIG00945229: hypothetical protein	53.6667	-0.16	0.549
n35_02200	hypothetical protein	952460.peg.227	Transcriptional regulator, PadR family	4548.67	-0.16	0.431
n35_05710	Nucleoside triphosphate pyrophosphohydrolase	952460.peg.580	Nucleoside triphosphate pyrophosphohydrolase MazG (EC 3.6.1.8)	845.333	-0.16	0.479
n35_06290	hypothetical protein	952460.peg.634	hypothetical protein	1671.83	-0.16	0.543
n35_07350	Manganese transport system ATP-binding protein MntB	952460.peg.740	Zinc ABC transporter, ATP-binding protein ZnuC	5.33333	-0.16	0.603
n35_10070	Threonylcarbamoyl-AMP synthase	952460.peg.1019	Threonylcarbamoyl-AMP synthase (EC 2.7.7.87)	900.667	-0.16	0.484
n35_12000	1-deoxy-D-xylulose-5-phosphate synthase	952460.peg.1208	1-deoxy-D-xylulose 5-phosphate synthase (EC 2.2.1.7)	1542.33	-0.16	0.378
n35_14520	UvrABC system protein C	952460.peg.1472	Excinuclease ABC subunit C	398.667	-0.16	0.434
n35_17410	Putative peroxiredoxin	952460.peg.1769	Thiol peroxidase, Bcp-type (EC 1.11.1.15)	2742.33	-0.16	0.442
n35_18420	hypothetical protein	not found in RAST	no annotation in RAST	0.666667	-0.16	0.399
n35_21050	FMN reductase (NADH) RutF	952460.peg.2146	hypothetical protein	92.8333	-0.16	0.576
n35_22990	Thiamine thiazole synthase	952460.peg.2342	Electron transfer flavoprotein-quinone oxidoreductase	42	-0.16	0.603
n35_23270	hypothetical protein	952460.peg.2373	MerR-family transcriptional regulator	490.667	-0.16	0.415
n35_23950	Deoxyribonucleoside regulator	952460.peg.2446	Transcriptional regulator, DeoR family	4695.67	-0.16	0.295
n35_00650	hypothetical protein	952460.peg.68	hypothetical protein	415.667	-0.17	0.41
n35_02750	GTP cyclohydrolase 1	952460.peg.284	GTP cyclohydrolase I (EC 3.5.4.16) type 1	50.3333	-0.17	0.555
n35_05460	TPP	TPP	TPP	0.666667	-0.17	0.349
n35_06270	hypothetical protein	952460.peg.632	Type III restriction-modification system methylation subunit (EC 2.1.1.72)	1950.83	-0.17	0.461
n35_07030	hypothetical protein	952460.peg.708	FIG00946027: hypothetical protein	120.333	-0.17	0.45
n35_08660	putative helicase HelY	952460.peg.870	FIG005666: putative helicase	3338.17	-0.17	0.454
n35_11090	hypothetical protein	952460.peg.1120	PTS cellobiose-specific component IIA	413.833	-0.17	0.552
n35_11560	Endonuclease NucS	952460.peg.1166	Endonuclease NucS	46.8333	-0.17	0.566
n35_13620	hypothetical protein	952460.peg.1378	hypothetical protein	1.16667	-0.17	0.452
n35_14230	hypothetical protein	952460.peg.1444	hypothetical protein	7.5	-0.17	0.595
n35_17390	Trehalose transport system permease protein SugB	952460.peg.1767	ABC transporter, permease protein 2 (cluster 1, maltose/g3p/polyamine/iron)	16	-0.17	0.576
n35_18360	Succinate--CoA ligase [ADP-forming] subunit beta	952460.peg.1872	Succinyl-CoA ligase [ADP-forming] beta chain (EC 6.2.1.5)	7057.33	-0.17	0.299
n35_19360	30S ribosomal protein S19	952460.peg.1977	SSU ribosomal protein S19p (S15e)	353.833	-0.17	0.572
n35_20010	hypothetical protein	952460.peg.2040	hypothetical protein	24.5	-0.17	0.587
n35_01410	Inositol 2-dehydrogenase/D-chiro-inositol 3-dehydrogenase	952460.peg.147	NAD-dependent dehydrogenase	7064.33	-0.18	0.325
n35_03550	Alkaline phosphatase synthesis transcriptional regulatory protein PhoP	952460.peg.364	Nitrogen metabolism regulator GlnR, OmpR family	341	-0.18	0.204
n35_04710	60 kDa chaperonin 2	952460.peg.480	Heat shock protein 60 kDa family chaperone GroEL	1917.17	-0.18	0.533
n35_04990	hypothetical protein	952460.peg.510	FIG00946099: hypothetical protein	56.1667	-0.18	0.466
n35_06110	hypothetical protein	not found in RAST	no annotation in RAST	3.5	-0.18	0.454
n35_09740	hypothetical protein	952460.peg.986	hypothetical protein	36.8333	-0.18	0.572
n35_11400	hypothetical protein	952460.peg.1150	hypothetical protein	1122.83	-0.18	0.406
n35_14850	ATP-binding/permease protein CydD	952460.peg.1506	Heterodimeric efflux ABC transporter, permease/ATP-binding subunit 1	307.167	-0.18	0.439
n35_14940	hypothetical protein	not found in RAST	no annotation in RAST	28.8333	-0.18	0.563
n35_15790	Dihydrolipoyllysine-residue acetyltransferase component of pyruvate dehydrogenase complex	952460.peg.1599	Dihydrolipoamide acetyltransferase component of pyruvate dehydrogenase complex (EC 2.3.1.12)	2512.17	-0.18	0.406
n35_17900	hypothetical protein	952460.peg.1823	hypothetical protein	1	-0.18	0.205
n35_18000	hypothetical protein	952460.peg.1836	FIG00945954: hypothetical protein	1549.5	-0.18	0.315
n35_19970	hypothetical protein	952460.peg.2036	conserved hypothetical protein	46.6667	-0.18	0.573
n35_22790	hypothetical protein	952460.peg.2322	FIG00547529: putative membrane protein	9.5	-0.18	0.57
n35_00220	PTS system 2-O-alpha-mannosyl-D-glycerate-specific EIIABC component	952460.peg.24	PTS system, galactitol-specific IIA component (EC 2.7.1.200)	4.16667	-0.19	0.442
n35_00300	Hexitol phosphatase A	952460.peg.32	Putative phosphatase YfbT	198.5	-0.19	0.451
n35_00530	hypothetical protein	952460.peg.56	ABC transporter, fused permease protein	11669.3	-0.19	0.465
n35_01040	Aerobic cobaltochelatase subunit CobN	952460.peg.110	Aerobic cobaltochelatase CobN subunit (EC 6.6.1.2)	245	-0.19	0.524
n35_08710	Ketol-acid reductoisomerase (NADP(+))	952460.peg.876	Ketol-acid reductoisomerase (NADP(+)) (EC 1.1.1.86)	658.167	-0.19	0.135
n35_10860	hypothetical protein	952460.peg.1097	Acetyltransferase, GNAT family	689.833	-0.19	0.219
n35_12560	Ribosomal protein S12 methylthiotransferase RimO	952460.peg.1266	Ribosomal protein S12p Asp88 (E. coli) methylthiotransferase (EC 2.8.4.4)	1218.67	-0.19	0.307
n35_14370	50S ribosomal protein L21	952460.peg.1457	LSU ribosomal protein L21p	6991.67	-0.19	0.516
n35_14860	Hemin import ATP-binding protein HmuV	952460.peg.1507	Heme ABC transporter, ATPase component HmuV	131.167	-0.19	0.468
n35_15710	hypothetical protein	952460.peg.1591	Cytochrome c oxidase polypeptide II (EC 1.9.3.1)	3357	-0.19	0.162
n35_16360	hypothetical protein	952460.peg.1662	hypothetical protein	272.167	-0.19	0.42
n35_19120	Methionine aminopeptidase 1	952460.peg.1952	Methionine aminopeptidase (EC 3.4.11.18)	638.167	-0.19	0.351
n35_02500	hypothetical protein	952460.peg.258	FIG00944990: hypothetical protein	2	-0.2	0.295
n35_02680	Cephalosporin-C deacetylase	952460.peg.276	Acetyl xylan esterase	99.5	-0.2	0.359
n35_10550	hypothetical protein	952460.peg.1066	putative conserved transmembrane protein	210.333	-0.2	0.529
n35_11840	hypothetical protein	952460.peg.1196	FIG00945304: hypothetical protein	136.167	-0.2	0.357
n35_12400	putative ATP-dependent helicase DinG	952460.peg.1250	DinG family ATP-dependent helicase YoaA	1127.5	-0.2	0.297
n35_13930	hypothetical protein	952460.peg.1409	TIM-barrel signal transduction protein	7.16667	-0.2	0.508
n35_15220	Transcriptional regulator MraZ	952460.peg.1540	Transcriptional regulator MraZ	16028.8	-0.2	0.346
n35_16030	hypothetical protein	952460.peg.1625	Glycerate kinase (EC 2.7.1.31)	64.3333	-0.2	0.507
n35_17120	(2Z%2C6E)-farnesyl diphosphate synthase	952460.peg.1742	(2E,6Z)-farnesyl diphosphate synthase (EC 2.5.1.68)	1453.33	-0.2	0.235
n35_19720	50S ribosomal protein L33 2	952460.peg.2013	LSU ribosomal protein L33p @ LSU ribosomal protein L33p, zinc-dependent	222.5	-0.2	0.484
n35_21520	hypothetical protein	952460.peg.2193	Antitoxin 1	42.3333	-0.2	0.535
n35_22100	Glucose-6-phosphate isomerase	952460.peg.2258	Glucose-6-phosphate isomerase (EC 5.3.1.9)	2921.67	-0.2	0.224
n35_22830	hypothetical protein	952460.peg.2325	hypothetical protein	19.1667	-0.2	0.523
n35_02070	hypothetical protein	952460.peg.216	hypothetical protein	1.5	-0.21	0.356
n35_03390	hypothetical protein	952460.peg.349	hypothetical protein	261	-0.21	0.358
n35_05690	Transcription-repair-coupling factor	952460.peg.578	Transcription-repair coupling factor	987.167	-0.21	0.479
n35_05990	putative protein	952460.peg.605	Fe-S protein, homolog of lactate dehydrogenase SO1521	1300.83	-0.21	0.367
n35_11350	Glutamyl-tRNA(Gln) amidotransferase subunit A	952460.peg.1145	Aspartyl-tRNA(Asn) amidotransferase subunit A (EC 6.3.5.6) @ Glutamyl-tRNA(Gln) amidotransferase subunit A (EC 6.3.5.7)	1023.83	-0.21	0.236
n35_12100	hypothetical protein	952460.peg.1219	FIG00945091: hypothetical protein	495.833	-0.21	0.45
n35_12200	DNA gyrase subunit B	952460.peg.1230	DNA topoisomerase IV subunit B (EC 5.99.1.3)	2022.5	-0.21	0.389
n35_12660	Bifunctional protein PyrR	952460.peg.1276	Pyrimidine operon regulatory protein PyrR	1186.33	-0.21	0.492
n35_12790	Acyl carrier protein	952460.peg.1290	Acyl carrier protein	113.5	-0.21	0.48
n35_15230	hypothetical protein	952460.peg.1541	FIG022979: MoxR-like ATPases	372.333	-0.21	0.456
n35_18110	hypothetical protein	952460.peg.1847	ABC transporter permease protein 2 CMM_0979	383.833	-0.21	0.36
n35_24370	hypothetical protein	952460.peg.2490	Lipid II:glycine glycyltransferase (EC 2.3.2.16)	1773	-0.21	0.096
n35_00010	Chromosomal replication initiator protein DnaA	952460.peg.1	Chromosomal replication initiator protein DnaA	1589.83	-0.22	0.078
n35_00350	Putative phenylalanine aminotransferase	952460.peg.37	Biosynthetic Aromatic amino acid aminotransferase beta (EC 2.6.1.57)	700	-0.22	0.475
n35_09250	L-asparagine permease 2	952460.peg.931	L-asparagine permease	968.333	-0.22	0.182
n35_09710	hypothetical protein	not found in RAST	no annotation in RAST	3	-0.22	0.449
n35_09980	tRNA-Arg(ccg)	nn	nn	1	-0.22	0.243
n35_10620	Methionyl-tRNA formyltransferase	952460.peg.1073	Methionyl-tRNA formyltransferase (EC 2.1.2.9)	1670.83	-0.22	0.102
n35_10670	Guanylate kinase	952460.peg.1078	Guanylate kinase (EC 2.7.4.8)	2738	-0.22	0.414
n35_11070	DNA polymerase III subunit alpha	952460.peg.1118	DNA polymerase III alpha subunit (EC 2.7.7.7)	889.333	-0.22	0.381
n35_15240	hypothetical protein	952460.peg.1542	FIG002343: hypothetical protein	299.333	-0.22	0.376
n35_17590	hypothetical protein	952460.peg.1790	hypothetical protein	163.833	-0.22	0.44
n35_18100	Cytidine deaminase	952460.peg.1846	Cytidine deaminase (EC 3.5.4.5)	39.1667	-0.22	0.468
n35_18220	hypothetical protein	952460.peg.1859	FIG00946330: hypothetical protein	210	-0.22	0.162
n35_19800	NADH-quinone oxidoreductase subunit C/D	952460.peg.2018	NADH dehydrogenase subunit	301	-0.22	0.256
n35_23260	hypothetical protein	952460.peg.2372	Acyl-CoA:1-acyl-sn-glycerol-3-phosphate acyltransferase (EC 2.3.1.51)	1735.5	-0.22	0.25
n35_23590	Putative L%2CD-transpeptidase LppS	952460.peg.2408	L,D-transpeptidase	2471.17	-0.22	0.366
n35_00060	Putative multidrug export ATP-binding/permease protein	952460.peg.6	conserved hypothetical protein	5.33333	-0.23	0.376
n35_00340	hypothetical protein	952460.peg.36	hypothetical protein	30.5	-0.23	0.468
n35_03060	PTS system glucoside-specific EIICBA component	952460.peg.316	PTS system, N-acetylmannosamine-specific IIC component / PTS system, N-acetylmannosamine-specific IIB component	40.5	-0.23	0.442
n35_03130	Glutamate-1-semialdehyde 2%2C1-aminomutase	952460.peg.323	Glutamate-1-semialdehyde 2,1-aminomutase (EC 5.4.3.8)	1460.5	-0.23	0.272
n35_03150	hypothetical protein	952460.peg.325	Uroporphyrinogen-III synthase (EC 4.2.1.75)	915.167	-0.23	0.355
n35_03770	L-asparaginase 1	952460.peg.385	L-asparaginase I, cytoplasmic (EC 3.5.1.1)	81.8333	-0.23	0.361
n35_03980	hypothetical protein	952460.peg.406	FIG00945279: hypothetical protein	429	-0.23	0.138
n35_04560	AdoCbl_riboswitch	AdoCbl_riboswitch	AdoCbl_riboswitch	1	-0.23	0.343
n35_05010	hypothetical protein	952460.peg.512	FIG00945182: hypothetical protein	787	-0.23	0.44
n35_06060	Aminopeptidase N	952460.peg.612	Membrane alanine aminopeptidase N (EC 3.4.11.2)	4050.17	-0.23	0.169
n35_06190	hypothetical protein	952460.peg.624	FIG00945952: hypothetical protein	57	-0.23	0.439
n35_07320	4-hydroxy-3-methylbut-2-en-1-yl diphosphate synthase (flavodoxin)	952460.peg.737	(E)-4-hydroxy-3-methylbut-2-enyl-diphosphate synthase (flavodoxin) (EC 1.17.7.3)	8522.67	-0.23	0.163
n35_08080	50S ribosomal protein L19	952460.peg.813	LSU ribosomal protein L19p	224.833	-0.23	0.179
n35_12110	hypothetical protein	952460.peg.1220	hypothetical protein	65.6667	-0.23	0.35
n35_14280	putative nicotinate-nucleotide adenylyltransferase	952460.peg.1448	Nicotinate-nucleotide adenylyltransferase (EC 2.7.7.18)	1922.17	-0.23	0.293
n35_14950	DNA polymerase I	952460.peg.1515	DNA polymerase I (EC 2.7.7.7)	3151.83	-0.23	0.348
n35_18790	hypothetical protein	952460.peg.1919	triacylglycerol lipase precursor( EC:3.1.1.3 )	1.33333	-0.23	0.227
n35_18940	hypothetical protein	952460.peg.1933	Substrate-specific component CbrT of predicted cobalamin ECF transporter	267.667	-0.23	0.272
n35_19200	hypothetical protein	952460.peg.1960	hypothetical protein	3.5	-0.23	0.4
n35_21040	Fructose-bisphosphate aldolase class 1	952460.peg.2145	Fructose-bisphosphate aldolase class I (EC 4.1.2.13)	11393.5	-0.23	0.253
n35_02540	DNA topoisomerase 1	952460.peg.262	DNA topoisomerase I (EC 5.99.1.2)	4743	-0.24	0.226
n35_04030	hypothetical protein	952460.peg.412	hypothetical protein	17452.7	-0.24	0.404
n35_04690	Mannose-6-phosphate isomerase	952460.peg.478	Mannose-6-phosphate isomerase (EC 5.3.1.8)	415.833	-0.24	0.178
n35_07620	Glycine betaine transport system permease protein OpuAB	952460.peg.767	Glycine betaine ABC transport system, permease protein OpuAB	274	-0.24	0.452
n35_08000	hypothetical protein	952460.peg.805	SSU ribosomal protein S16p	1389.33	-0.24	0.366
n35_08540	hypothetical protein	952460.peg.857	ADP-ribose pyrophosphatase (EC 3.6.1.13)	93.5	-0.24	0.396
n35_09630	hypothetical protein	952460.peg.971	4'-phosphopantetheinyl transferase (EC 2.7.8.-)	20.6667	-0.24	0.449
n35_13280	hypothetical protein	952460.peg.1342	conserved hypothetical protein	4.83333	-0.24	0.429
n35_14960	Putative esterase	952460.peg.1516	1,4-dihydroxy-2-naphthoyl-CoA hydrolase (EC 3.1.2.28) in menaquinone biosynthesis	8.83333	-0.24	0.451
n35_16110	Methionine aminopeptidase 2	952460.peg.1634	Methionine aminopeptidase (EC 3.4.11.18)	752.167	-0.24	0.153
n35_16190	hypothetical protein	952460.peg.1645	toxin-antitoxin system, antitoxin component, HicB family	306.5	-0.24	0.319
n35_17450	hypothetical protein	952460.peg.1775	hypothetical protein	3528	-0.24	0.33
n35_21590	hypothetical protein	952460.peg.2201	Substrate-specific component BL0695 of predicted ECF transporter	140	-0.24	0.387
n35_21710	hypothetical protein	not found in RAST	no annotation in RAST	0.833333	-0.24	0.192
n35_21920	Serine protease	952460.peg.2237	trypsin-like serine protease	389.333	-0.24	0.161
n35_22030	hypothetical protein	952460.peg.2248	hypothetical membrane-spanning protein	271.667	-0.24	0.452
n35_03000	hypothetical protein	952460.peg.310	hypothetical protein	84.5	-0.25	0.33
n35_03100	D-erythronate kinase	952460.peg.320	Candidate type III effector Hop protein	386.167	-0.25	0.412
n35_07130	Peptide deformylase	952460.peg.718	Peptide deformylase (EC 3.5.1.88)	444.167	-0.25	0.35
n35_15250	hypothetical protein	952460.peg.1543	FIG001454: Transglutaminase-like enzymes, putative cysteine proteases	292.167	-0.25	0.263
n35_16250	hypothetical protein	952460.peg.1651	hypothetical protein	3080.83	-0.25	0.432
n35_17930	Pyridoxine kinase	952460.peg.1827	Novel pyridoxal kinase, thiD family (EC 2.7.1.35)	2449	-0.25	0.073
n35_05920	tRNA-Arg(tct)	tRNA-Arg(tct)	tRNA-Arg(tct)	56	-0.26	0.394
n35_07630	hypothetical protein	952460.peg.768	Glycine betaine ABC transport system, glycine betaine-binding protein OpuAC	285.167	-0.26	0.416
n35_07790	hypothetical protein	952460.peg.783	hypothetical protein	23.5	-0.26	0.42
n35_10260	hypothetical protein	952460.peg.1040	FIG00945729: hypothetical protein	415.667	-0.26	0.355
n35_12480	Ribonuclease Y	952460.peg.1258	Ribonuclease Y	571.167	-0.26	0.228
n35_14390	hypothetical protein	952460.peg.1459	FIG017108: hypothetical protein	64.3333	-0.26	0.335
n35_14780	Magnesium-chelatase 38 kDa subunit	952460.peg.1499	Protoporphyrin IX Mg-chelatase subunit I (EC 6.6.1.1)	34.6667	-0.26	0.37
n35_00110	hypothetical protein	952460.peg.13	FIG187021: hypothetical protein	441.333	-0.27	0.151
n35_02170	hypothetical protein	952460.peg.224	DNA polymerase III subunits gamma and tau (EC 2.7.7.7)	3339.17	-0.27	0.283
n35_07310	hypothetical protein	952460.peg.736	Thiaminase II (EC 3.5.99.2) involved in salvage of thiamin pyrimidine moiety, TenA subgroup with conserved Glu in active site	691.167	-0.27	0.232
n35_08630	hypothetical protein	952460.peg.866	FIG00946204: hypothetical protein	20.1667	-0.27	0.356
n35_08970	SsrA-binding protein	952460.peg.898	tmRNA-binding protein SmpB	308.833	-0.27	0.302
n35_10720	hypothetical protein	952460.peg.1083	putative enzyme of poly-gamma-glutamate biosynthesis (capsule formation)	1439.33	-0.27	0.25
n35_12150	hypothetical protein	952460.peg.1224	hypothetical protein	136.333	-0.27	0.287
n35_13020	RNA polymerase principal sigma factor HrdB	952460.peg.1316	RNA polymerase sigma factor RpoD	93.3333	-0.27	0.402
n35_13270	hypothetical protein	952460.peg.1341	FIG00945296: hypothetical protein	236.833	-0.27	0.239
n35_15060	hypothetical protein	952460.peg.1525	Cell division integral membrane protein, YggT and half-length relatives	150.333	-0.27	0.219
n35_15760	hypothetical protein	952460.peg.1596	hypothetical protein	119.833	-0.27	0.289
n35_16130	hypothetical protein	952460.peg.1638	conserved hypothetical protein	1.16667	-0.27	0.211
n35_17210	hypothetical protein	952460.peg.1752	Sodium-dependent transporter, SNF family	1400.83	-0.27	0.396
n35_17330	Lipid II isoglutaminyl synthase (glutamine-hydrolyzing) subunit MurT	952460.peg.1762	proposed amino acid ligase found clustered with an amidotransferase	611.333	-0.27	0.199
n35_21130	Aspartate/alanine antiporter	952460.peg.2154	YidE/YbjL duplication	763.167	-0.27	0.351
n35_21140	hypothetical protein	952460.peg.2155	hypothetical protein	3	-0.27	0.298
n35_23050	hypothetical protein	952460.peg.2348	hypothetical protein	566	-0.27	0.144
n35_23550	Alanine dehydrogenase	952460.peg.2403	Alanine dehydrogenase (EC 1.4.1.1)	1878.5	-0.27	0.411
n35_06420	hypothetical protein	952460.peg.647	hypothetical protein	2	-0.28	0.318
n35_08380	Tyrosine--tRNA ligase	952460.peg.842	Tyrosyl-tRNA synthetase (EC 6.1.1.1)	5129.17	-0.28	0.163
n35_08690	hypothetical protein	952460.peg.873	Acetolactate synthase large subunit (EC 2.2.1.6)	8.66667	-0.28	0.38
n35_17190	Uracil-DNA glycosylase	952460.peg.1750	Uracil-DNA glycosylase, family 1 (EC 3.2.2.27)	194.5	-0.28	0.156
n35_20150	NADH-quinone oxidoreductase subunit A	952460.peg.2054	NADH ubiquinone oxidoreductase chain A (EC 1.6.5.3)	1040.67	-0.28	0.127
n35_20180	Isochorismate synthase MenF	952460.peg.2057	Isochorismate synthase (EC 5.4.4.2) @ Menaquinone-specific isochorismate synthase (EC 5.4.4.2)	24474.8	-0.28	0.041
n35_00540	Vitamin B12 import ATP-binding protein BtuD	952460.peg.57	ABC transporter, ATP-binding protein	4712.5	-0.29	0.264
n35_00910	hypothetical protein	952460.peg.96	Putative large secreted protein SCO0341	341.833	-0.29	0.228
n35_02460	hypothetical protein	952460.peg.254	Flp pilus assembly protein TadB	37.6667	-0.29	0.298
n35_04850	Major myo-inositol transporter IolT	952460.peg.494	Major myo-inositol transporter IolT	177.167	-0.29	0.317
n35_06810	Linearmycin resistance ATP-binding protein LnrL	952460.peg.685	Efflux ABC transporter, ATP-binding protein	104.833	-0.29	0.207
n35_07730	50S ribosomal protein L28	952460.peg.777	LSU ribosomal protein L28p @ LSU ribosomal protein L28p, zinc-dependent	123.5	-0.29	0.276
n35_07930	hypothetical protein	952460.peg.798	hypothetical protein	1136.33	-0.29	0.273
n35_09240	Tryptophan--tRNA ligase 2	952460.peg.930	Tryptophanyl-tRNA synthetase (EC 6.1.1.2)	773	-0.29	0.095
n35_09520	hypothetical protein	952460.peg.959	hypothetical protein	6.16667	-0.29	0.334
n35_10040	50S ribosomal protein L31	952460.peg.1016	LSU ribosomal protein L31p @ LSU ribosomal protein L31p, zinc-dependent	453.833	-0.29	0.349
n35_11440	Alpha-1%2C4-glucan:maltose-1-phosphate maltosyltransferase 2	952460.peg.1154	Putative glucanase glgE (EC 3.2.1.-)	1826.33	-0.29	0.06
n35_12080	Deoxyuridine 5'-triphosphate nucleotidohydrolase	952460.peg.1217	Deoxyuridine 5'-triphosphate nucleotidohydrolase (EC 3.6.1.23)	76.5	-0.29	0.193
n35_12510	hypothetical protein	952460.peg.1261	Uncharacterized membrane protein SCO5766	175.333	-0.29	0.325
n35_15770	hypothetical protein	952460.peg.1597	hypothetical protein	102.833	-0.29	0.323
n35_16420	2%2C3%2C4%2C5-tetrahydropyridine-2%2C6-dicarboxylate N-succinyltransferase	952460.peg.1669	2,3,4,5-tetrahydropyridine-2,6-dicarboxylate N-succinyltransferase (EC 2.3.1.117)	2318.83	-0.29	0.328
n35_19020	Inner membrane metabolite transport protein YgcS	952460.peg.1942	Uncharacterized MFS-type transporter	419.333	-0.29	0.33
n35_19400	50S ribosomal protein L3	952460.peg.1981	LSU ribosomal protein L3p (L3e)	3874.33	-0.29	0.359
n35_21890	Signal transduction histidine-protein kinase/phosphatase MprB	952460.peg.2234	Two-component system sensor histidine kinase	890.5	-0.29	0.11
n35_01860	hypothetical protein	not found in RAST	no annotation in RAST	6.16667	-0.3	0.288
n35_03350	Thiol-disulfide oxidoreductase ResA	952460.peg.345	Thiol:disulfide oxidoreductase related to ResA	374.667	-0.3	0.073
n35_05860	Beta-hexosaminidase	952460.peg.593	beta-glycosyl hydrolase	1084.67	-0.3	0.101
n35_06730	hypothetical protein	952460.peg.677	conserved membrane protein	470.667	-0.3	0.071
n35_07340	Manganese transport system membrane protein MntB	952460.peg.739	ABC transporter, permease protein (cluster 14, Mn/Zn)	12.3333	-0.3	0.367
n35_07450	Translation initiation factor IF-2	952460.peg.750	Translation initiation factor 2	28540.7	-0.3	0.288
n35_13990	hypothetical protein	952460.peg.1418	hypothetical protein	220.833	-0.3	0.288
n35_16450	Ferredoxin	952460.peg.1672	4Fe-4S ferredoxin, iron-sulfur binding	292.667	-0.3	0.283
n35_16900	hypothetical protein	952460.peg.1718	hypothetical protein	85	-0.3	0.236
n35_18480	hypothetical protein	952460.peg.1886	Chorismate mutase I (EC 5.4.99.5)	152	-0.3	0.205
n35_19540	30S ribosomal protein S12	952460.peg.1996	SSU ribosomal protein S12p (S23e)	2370	-0.3	0.277
n35_21420	N-acetylmannosamine kinase	952460.peg.2184	Transcriptional regulator, ROK family	80.3333	-0.3	0.288
n35_21510	tRNA(fMet)-specific endonuclease VapC	952460.peg.2192	Toxin 1, PIN domain	115.833	-0.3	0.326
n35_01360	hypothetical protein	952460.peg.142	hypothetical protein	1108.67	-0.31	0.043
n35_01530	UDP-2%2C3-diacetamido-2%2C3-dideoxy-D-glucuronate 2-epimerase	952460.peg.160	UDP-N-acetylglucosamine 2-epimerase (EC 5.1.3.14)	607	-0.31	0.136
n35_05300	Nitrate reductase-like protein NarX	952460.peg.541	Respiratory nitrate reductase gamma chain (EC 1.7.99.4)	157	-0.31	0.26
n35_08210	1-deoxyxylulose-5-phosphate synthase YajO	952460.peg.825	Aldo/keto reductase, SCO1670 family	369.333	-0.31	0.289
n35_08230	hypothetical protein	952460.peg.827	Uncharacterized protien SCO1664	344.667	-0.31	0.108
n35_10250	hypothetical protein	952460.peg.1039	CAMP factor	3401.67	-0.31	NA
n35_10730	3-dehydroquinate synthase	952460.peg.1084	3-dehydroquinate synthase (EC 4.2.3.4)	376.667	-0.31	0.072
n35_12070	hypothetical protein	952460.peg.1216	hypothetical protein	1239.17	-0.31	0.098
n35_14030	hypothetical protein	952460.peg.1422	Lanthionine biosynthesis protein LanB	3551.67	-0.31	0.129
n35_14620	hypothetical protein	952460.peg.1482	bacteriocin, lactococcin 972 family protein	635.667	-0.31	0.24
n35_17110	hypothetical protein	952460.peg.1741	FIG01964566: Predicted membrane protein, hemolysin III homolog	1273.33	-0.31	0.303
n35_21440	Glutathione transport system permease protein GsiC	952460.peg.2186	Oligopeptide ABC transporter, permease protein OppB (TC 3.A.1.5.1)	208.5	-0.31	0.216
n35_02670	hypothetical protein	952460.peg.275	Lipase LipU	57.8333	-0.32	0.2
n35_04820	hypothetical protein	952460.peg.491	Inosose isomerase (EC 5.3.99.11)	179.167	-0.32	0.149
n35_08730	3-isopropylmalate dehydrogenase	952460.peg.878	3-isopropylmalate dehydrogenase (EC 1.1.1.85)	57.6667	-0.32	0.283
n35_08780	hypothetical protein	952460.peg.883	hypothetical protein	474	-0.32	0.211
n35_09150	Lipoprotein LpqB	952460.peg.921	Lipoprotein LpqB, modulates activity of MtrAB two-component system	163.5	-0.32	0.116
n35_12330	hypothetical protein	952460.peg.1243	ATP-dependent helicase HrpA	931.167	-0.32	0.024
n35_14530	hypothetical protein	952460.peg.1473	FIG00945231: hypothetical protein	14.1667	-0.32	0.335
n35_14830	Dephospho-CoA kinase	952460.peg.1504	Dephospho-CoA kinase (EC 2.7.1.24)	103.833	-0.32	0.333
n35_15100	Cell division protein FtsQ	952460.peg.1529	Cell division protein FtsQ	338.167	-0.32	0.244
n35_15570	hypothetical protein	952460.peg.1575	hypothetical protein	213.333	-0.32	0.094
n35_22580	hypothetical protein	952460.peg.2303	hypothetical protein	488.833	-0.32	0.111
n35_05590	Ribose-phosphate pyrophosphokinase	952460.peg.568	Ribose-phosphate pyrophosphokinase (EC 2.7.6.1)	1060.83	-0.33	0.05
n35_05850	hypothetical protein	952460.peg.592	beta-glycosyl hydrolase	43.1667	-0.33	0.202
n35_08290	Translation initiation factor IF-3	952460.peg.833	Translation initiation factor 3	12065.7	-0.33	0.279
n35_09450	hypothetical protein	952460.peg.950	hypothetical protein, putative universal stress protein UspA	58.5	-0.33	0.233
n35_10020	Homoserine kinase	952460.peg.1014	Homoserine kinase (EC 2.7.1.39)	475.667	-0.33	0.084
n35_10930	Adenine phosphoribosyltransferase	952460.peg.1104	Adenine phosphoribosyltransferase (EC 2.4.2.7)	122.667	-0.33	0.188
n35_11150	hypothetical protein	not found in RAST	no annotation in RAST	197.333	-0.33	0.2
n35_19060	DNA-directed RNA polymerase subunit alpha	952460.peg.1946	DNA-directed RNA polymerase alpha subunit (EC 2.7.7.6)	3191.33	-0.33	0.126
n35_19370	50S ribosomal protein L2	952460.peg.1978	LSU ribosomal protein L2p (L8e)	2856.5	-0.33	0.273
n35_22640	tRNA-specific adenosine deaminase	952460.peg.2308	tRNA-specific adenosine-34 deaminase (EC 3.5.4.33)	190	-0.33	0.088
n35_22720	hypothetical protein	952460.peg.2316	conserved hypothetical protein	6.5	-0.33	0.326
n35_02790	hypothetical protein	952460.peg.289	FIG00945154: hypothetical protein	96	-0.34	0.162
n35_03510	Phosphate transport system permease protein PstC 2	952460.peg.360	Phosphate ABC transporter, permease protein PstC (TC 3.A.1.7.1)	71.3333	-0.34	0.212
n35_05730	Enolase	952460.peg.582	Enolase (EC 4.2.1.11)	11519.5	-0.34	0.022
n35_10410	Deoxyribonucleoside regulator	952460.peg.1053	hypothetical protein	57.3333	-0.34	0.279
n35_11040	Histidinol-phosphate aminotransferase	952460.peg.1115	Histidinol-phosphate aminotransferase (EC 2.6.1.9)	2482.83	-0.34	0.057
n35_13560	2-succinylbenzoate--CoA ligase	952460.peg.1371	O-succinylbenzoic acid--CoA ligase (EC 6.2.1.26)	189.333	-0.34	0.202
n35_14920	hypothetical protein	952460.peg.1513	Predicted D-lactate dehydrogenase, Fe-S protein, FAD/FMN-containing	99.1667	-0.34	0.223
n35_21650	hypothetical protein	952460.peg.2208	Cytochrome c-type biogenesis protein DsbD, protein-disulfide reductase (EC 1.8.1.8)	546.167	-0.34	0.26
n35_00560	hypothetical protein	952460.peg.59	hypothetical membrane spanning protein	235.5	-0.35	0.149
n35_02210	putative ABC transporter ATP-binding protein YknY	952460.peg.228	ABC transporter, ATP-binding protein	1187.33	-0.35	0.061
n35_03110	HTH-type transcriptional regulator UlaR	952460.peg.321	Transcriptional regulator, DeoR family	605.667	-0.35	0.066
n35_10920	Glutathione-regulated potassium-efflux system protein KefC	952460.peg.1103	Potassium channel protein	244.333	-0.35	0.186
n35_12810	hypothetical protein	952460.peg.1292	FIG01122152: hypothetical protein	565.333	-0.35	0.227
n35_15130	putative peptidoglycan glycosyltransferase FtsW	952460.peg.1532	Peptidoglycan glycosyltransferase FtsW (EC 2.4.1.129)	1144.67	-0.35	0.188
n35_15140	UDP-N-acetylmuramoylalanine--D-glutamate ligase	952460.peg.1533	UDP-N-acetylmuramoyl-L-alanine--D-glutamate ligase (EC 6.3.2.9)	1270.5	-0.35	0.185
n35_15400	(2E%2C6E)-farnesyl diphosphate synthase	952460.peg.1559	Geranylgeranyl diphosphate synthase (EC 2.5.1.29)	494.167	-0.35	0.155
n35_17100	hypothetical protein	952460.peg.1740	Predicted ATPase related to phosphate starvation-inducible protein PhoH	1205.33	-0.35	0.059
n35_17180	Putative transport protein	952460.peg.1749	FIG01121868: Possible membrane protein, Rv0205	4180.67	-0.35	0.097
n35_18810	hypothetical protein	952460.peg.1921	hypothetical protein	95.6667	-0.35	0.19
n35_20140	NADH-quinone oxidoreductase subunit B	952460.peg.2053	NADH-ubiquinone oxidoreductase chain B (EC 1.6.5.3)	881.167	-0.35	0.133
n35_00500	hypothetical protein	952460.peg.53	FIG00946181: hypothetical protein	65.1667	-0.36	0.168
n35_07780	hypothetical protein	not found in RAST	no annotation in RAST	26.3333	-0.36	0.233
n35_07870	hypothetical protein	not found in RAST	no annotation in RAST	45.5	-0.36	0.251
n35_12410	GTPase HflX	952460.peg.1251	Ribosome LSU-associated GTP-binding protein HflX	1143.17	-0.36	0.003
n35_12870	hypothetical protein	952460.peg.1298	hypothetical protein	568.333	-0.36	0.025
n35_15890	Sialidase B	952460.peg.1611	Sialidase (EC 3.2.1.18)	94.8333	-0.36	0.106
n35_17820	N5-carboxyaminoimidazole ribonucleotide synthase	952460.peg.1815	N5-carboxyaminoimidazole ribonucleotide synthase (EC 6.3.4.18)	334.333	-0.36	0.092
n35_19390	hypothetical protein	952460.peg.1980	LSU ribosomal protein L4p (L1e)	3536.33	-0.36	0.26
n35_20610	putative pyridine nucleotide-disulfide oxidoreductase RclA	952460.peg.2100	Putative Dihydrolipoamide dehydrogenase (EC 1.8.1.4); Mercuric ion reductase (EC 1.16.1.1); PF00070 family, FAD-dependent NAD(P)-disulphide oxidoreductase	4697.17	-0.36	0.194
n35_21250	hypothetical protein	952460.peg.2167	putative glycosyl hydrolase	637	-0.36	0.096
n35_22910	Linearmycin resistance ATP-binding protein LnrL	952460.peg.2334	ABC transporter, ATP-binding protein	400.833	-0.36	0.25
n35_02800	hypothetical protein	952460.peg.290	hypothetical protein	34.8333	-0.37	0.223
n35_04650	S-ribosylhomocysteine lyase	952460.peg.471	S-ribosylhomocysteine lyase (EC 4.4.1.21) @ Autoinducer-2 production protein LuxS	1.16667	-0.37	0.095
n35_11680	Pyrophosphate--fructose 6-phosphate 1-phosphotransferase	952460.peg.1179	Pyrophosphate-dependent fructose 6-phosphate-1-kinase (EC 2.7.1.90)	4997.83	-0.37	0.068
n35_16660	hypothetical protein	952460.peg.1694	alpha-L-fucosidase (EC 3.2.1.51)	268	-0.37	0.238
n35_17050	4-hydroxy-3-methylbut-2-enyl diphosphate reductase 2	952460.peg.1735	4-hydroxy-3-methylbut-2-enyl diphosphate reductase (EC 1.17.7.4)	3420.33	-0.37	0.001
n35_17750	hypothetical protein	952460.peg.1807	hypothetical protein	852.5	-0.37	0.092
n35_00270	putative licABCH operon regulator	952460.peg.29	hypothetical protein	13.1667	-0.38	0.261
n35_01050	hypothetical protein	952460.peg.111	FIG01055294: hypothetical protein	89	-0.38	0.084
n35_06760	Glucose-6-phosphate 1-dehydrogenase 2	952460.peg.680	Glucose-6-phosphate 1-dehydrogenase (EC 1.1.1.49)	472.667	-0.38	0.032
n35_08820	putative HTH-type transcriptional regulator RhmR	952460.peg.884	Transcriptional regulator, IclR family	1823.83	-0.38	0.229
n35_09530	hypothetical protein	952460.peg.960	conserved hypothetical protein	63.3333	-0.38	0.142
n35_09640	N-(2-amino-2-carboxyethyl)-L-glutamate synthase	952460.peg.972	2,3-diaminopropionate for siderophore biosynthesis protein SbnA	466.833	-0.38	0.194
n35_09930	Transcriptional regulator WhiB1	952460.peg.1006	WhiB-like transcription regulator	208.5	-0.38	0.123
n35_10540	hypothetical protein	952460.peg.1065	Phage infection protein	1732.5	-0.38	NA
n35_12490	Regulatory protein RecX	952460.peg.1259	Regulatory protein RecX	311.5	-0.38	0.153
n35_15940	PTS system glucose-specific EIIA component	952460.peg.1615	PTS system, N-acetylglucosamine-specific IIA component (EC 2.7.1.193)	826.167	-0.38	0.244
n35_16590	hypothetical protein	952460.peg.1687	ABC transporter, fused permease protein	455	-0.38	0.002
n35_18160	hypothetical protein	952460.peg.1852	Hemolysins and related proteins containing CBS domains	3903.17	-0.38	0.112
n35_02300	hypothetical protein	952460.peg.238	Putative inner membrane protein	291.5	-0.39	0.062
n35_03140	Delta-aminolevulinic acid dehydratase	952460.peg.324	Porphobilinogen synthase (EC 4.2.1.24)	1298	-0.39	0.055
n35_03180	Uroporphyrinogen decarboxylase	952460.peg.328	Uroporphyrinogen III decarboxylase (EC 4.1.1.37)	335.5	-0.39	0.064
n35_05360	Molybdopterin adenylyltransferase	952460.peg.547	Molybdopterin adenylyltransferase (EC 2.7.7.75)	336.167	-0.39	0.055
n35_10190	hypothetical protein	952460.peg.1032	putative secreted protein	148.167	-0.39	0.118
n35_12780	3-oxoacyl-[acyl-carrier-protein] synthase 3	952460.peg.1289	3-oxoacyl-[acyl-carrier-protein] synthase, KASIII (EC 2.3.1.180)	2121.17	-0.39	0.152
n35_13130	Zinc uptake regulation protein	952460.peg.1327	Zinc uptake regulation protein Zur	1096	-0.39	0.006
n35_18450	hypothetical protein	952460.peg.1882	FIG00945915: hypothetical protein	701.833	-0.39	0.12
n35_22840	2-haloacrylate reductase	952460.peg.2326	Quinone oxidoreductase (EC 1.6.5.5)	5119.17	-0.39	0.079
n35_08110	putative protein	952460.peg.816	Protein often found in Actinomycetes clustered with signal peptidase and/or RNaseHII	321.667	-0.4	0.04
n35_18130	Ribose import ATP-binding protein RbsA	952460.peg.1849	ABC transporter dimeric ATP-binding protein CMM_0977	717.333	-0.4	0.021
n35_19750	tRNA-Tyr(gta)	nn	nn	11.5	-0.4	0.233
n35_20740	Phosphoribosylamine--glycine ligase	952460.peg.2114	Phosphoribosylamine--glycine ligase (EC 6.3.4.13)	822.667	-0.4	0.136
n35_02740	ATP-dependent zinc metalloprotease FtsH	952460.peg.283	Cell division-associated, ATP-dependent zinc metalloprotease FtsH	3318.83	-0.41	0.012
n35_07000	hypothetical protein	952460.peg.705	hypothetical protein	203.333	-0.41	0.016
n35_10050	Peptide chain release factor 1	952460.peg.1017	Peptide chain release factor 1	835.167	-0.41	0.218
n35_10080	Decaprenyl-phosphate N-acetylglucosaminephosphotransferase	952460.peg.1020	Decaprenyl-phosphate N-acetylglucosaminephosphotransferase (EC 2.7.8.35)	581.167	-0.41	0.1
n35_12090	hypothetical protein	952460.peg.1218	FIG01105974: Probable conserved alanine rich transmembrane protein	193.5	-0.41	0.088
n35_12800	3-oxoacyl-[acyl-carrier-protein] synthase 1	952460.peg.1291	3-oxoacyl-[acyl-carrier-protein] synthase, KASII (EC 2.3.1.179)	2378.67	-0.41	0.11
n35_15430	Serine/threonine-protein kinase PknD	952460.peg.1562	Serine/threonine protein kinase PknL (EC 2.7.11.1)	2038.67	-0.41	0.015
n35_16700	hypothetical protein	952460.peg.1698	ABC transporter, substrate-binding protein (cluster 1, maltose/g3p/polyamine/iron)	3296.5	-0.41	0.116
n35_17630	4-alpha-glucanotransferase	952460.peg.1795	4-alpha-glucanotransferase (amylomaltase) (EC 2.4.1.25)	685.5	-0.41	0.08
n35_17640	hypothetical protein	952460.peg.1796	hypothetical protein	4672	-0.41	0.012
n35_18820	hypothetical protein	not found in RAST	no annotation in RAST	7.83333	-0.41	0.232
n35_19170	hypothetical protein	952460.peg.1957	FIG00945426: hypothetical protein	6.5	-0.41	0.188
n35_00760	Vitamin B12-binding protein	952460.peg.80	Vitamin B12 ABC transporter, substrate-binding protein BtuF; ABC transporter, substrate-binding protein (cluster 8, B12/iron complex)	80.3333	-0.42	0.1
n35_01540	hypothetical protein	952460.peg.161	putative glycosyl transferase group 1	319.167	-0.42	0.129
n35_02190	Recombination protein RecR	952460.peg.226	Recombination protein RecR	725.167	-0.42	0.115
n35_04730	HTH-type transcriptional repressor NagR	952460.peg.482	Transcriptional regulator, GntR family	269.167	-0.42	0.024
n35_11020	Imidazole glycerol phosphate synthase subunit HisH	952460.peg.1113	Imidazole glycerol phosphate synthase amidotransferase subunit HisH	547.5	-0.42	0.062
n35_13010	hypothetical protein	952460.peg.1315	hypothetical protein	475	-0.42	0.068
n35_14540	hypothetical protein	952460.peg.1474	hypothetical protein	79.8333	-0.42	0.117
n35_16770	putative GTPase	952460.peg.1705	YgfD: protein that forms a complex with the methylmalonyl-CoA mutase in a pathway for conversion of succinyl-CoA to propionyl-CoA	6005.83	-0.42	0.078
n35_18410	Methionine import system permease protein MetP	952460.peg.1878	Methionine ABC transporter permease protein	30	-0.42	0.217
n35_22900	hypothetical protein	952460.peg.2333	hypothetical protein	6.16667	-0.42	0.198
n35_01570	3-phenylpropionate/cinnamic acid dioxygenase ferredoxin--NAD(+) reductase component	952460.peg.164	NADH dehydrogenase (EC 1.6.99.3)	4114.5	-0.43	0.021
n35_02620	hypothetical protein	952460.peg.270	Conserved protein, DUF885	736.667	-0.43	0.019
n35_07830	HTH-type transcriptional repressor CytR	952460.peg.788	Transcriptional regulator, LacI family	242.5	-0.43	0.017
n35_10800	hypothetical protein	952460.peg.1091	FIG00946303: hypothetical protein	277.333	-0.43	0.18
n35_13840	Deoxyribonucleoside regulator	952460.peg.1400	Transcriptional regulator, DeoR family	148.5	-0.43	NA
n35_15150	Phospho-N-acetylmuramoyl-pentapeptide-transferase	952460.peg.1534	Phospho-N-acetylmuramoyl-pentapeptide-transferase (EC 2.7.8.13)	1202.33	-0.43	0.092
n35_17870	putative propionyl-CoA carboxylase beta chain 5	952460.peg.1820	Acetyl-coenzyme A carboxyl transferase alpha chain (EC 6.4.1.2) / Acetyl-coenzyme A carboxyl transferase beta chain (EC 6.4.1.2); Propionyl-CoA carboxylase beta chain (EC 6.4.1.3)	4184	-0.43	0.064
n35_22300	Biosynthetic peptidoglycan transglycosylase	952460.peg.2276	Multimodular transpeptidase-transglycosylase (EC 2.4.1.129) (EC 3.4.-.-)	17133.3	-0.43	0.131
n35_22820	hypothetical protein	952460.peg.2324	FIG00945723: hypothetical protein	45	-0.43	0.148
n35_23500	hypothetical protein	952460.peg.2398	conserved hypothetical protein	185.5	-0.43	0.014
n35_01430	Di-/tripeptide transporter	952460.peg.150	Di-tripeptide/cation symporter DtpT	447.667	-0.44	0.1
n35_03170	Protoporphyrinogen oxidase	952460.peg.327	Protoporphyrinogen IX oxidase, aerobic, HemY (EC 1.3.3.4)	356.833	-0.44	0.11
n35_08330	Phenylalanine--tRNA ligase alpha subunit	952460.peg.837	Phenylalanyl-tRNA synthetase alpha chain (EC 6.1.1.20)	3098.17	-0.44	0.132
n35_09870	Small ribosomal subunit biogenesis GTPase RsgA	952460.peg.1000	Ribosome small subunit biogenesis RbfA-release protein RsgA	858.833	-0.44	0.05
n35_10380	hypothetical protein	not found in RAST	no annotation in RAST	4.5	-0.44	0.199
n35_10530	hypothetical protein	952460.peg.1064	hypothetical protein	749	-0.44	NA
n35_11140	hypothetical protein	952460.peg.1125	N-acetylglucosamine kinase of eukaryotic type (EC 2.7.1.59)	1504.33	-0.44	0.073
n35_14350	hypothetical protein	952460.peg.1455	hypothetical protein	229.5	-0.44	0.184
n35_20470	hypothetical protein	952460.peg.2084	Lysophospholipase (EC 3.1.1.5)	5023.5	-0.44	0.155
n35_22630	hypothetical protein	952460.peg.2307	O-antigen flippase Wzx	1044.5	-0.44	0.07
n35_00900	Lactose operon repressor	952460.peg.95	Transcriptional regulator, LacI/PurR family	328.5	-0.45	0.069
n35_02900	ATP-dependent Clp protease ATP-binding subunit ClpC1	952460.peg.300	ATP-dependent Clp protease, ATP-binding subunit ClpC	61472.2	-0.45	0
n35_07280	1-deoxy-D-xylulose 5-phosphate reductoisomerase	952460.peg.733	1-deoxy-D-xylulose 5-phosphate reductoisomerase (EC 1.1.1.267)	2041.33	-0.45	0.034
n35_08310	50S ribosomal protein L20	952460.peg.835	LSU ribosomal protein L20p	2478.83	-0.45	0.177
n35_10520	hypothetical protein	952460.peg.1063	Transcriptional regulator, AcrR family	509	-0.45	NA
n35_12650	Aspartate carbamoyltransferase	952460.peg.1275	Aspartate carbamoyltransferase (EC 2.1.3.2)	2455.5	-0.45	0.18
n35_15120	UDP-N-acetylglucosamine--N-acetylmuramyl-(pentapeptide) pyrophosphoryl-undecaprenol N-acetylglucosamine transferase	952460.peg.1531	UDP-N-acetylglucosamine--N-acetylmuramyl-(pentapeptide) pyrophosphoryl-undecaprenol N-acetylglucosamine transferase (EC 2.4.1.227)	755.667	-0.45	0.1
n35_17160	Transcription elongation factor GreA	952460.peg.1746	Transcription elongation factor GreA	11753.2	-0.45	0.048
n35_17740	Transcriptional regulator WhiB	952460.peg.1806	Sporulation regulatory protein WhiB	107.167	-0.45	0.089
n35_19660	Protein translocase subunit SecE	952460.peg.2008	Protein translocase subunit SecE	2938.17	-0.45	0.068
n35_00970	Anaerobic C4-dicarboxylate transporter DcuA	952460.peg.102	Anaerobic C4-dicarboxylate transporter	1912.67	-0.46	0.057
n35_01400	GDP-perosamine synthase	952460.peg.146	Aminotransferase, DegT/DnrJ/EryC1/StrS family	6821	-0.46	0.001
n35_02180	Nucleoid-associated protein	952460.peg.225	Nucleoid-associated protein YaaK	335.333	-0.46	0.081
n35_02350	hypothetical protein	952460.peg.243	RidA/YER057c/UK114 superfamily, group 1	1454	-0.46	0.01
n35_03280	hypothetical protein	952460.peg.338	conserved protein, putative protease	643.5	-0.46	0.09
n35_03600	hypothetical protein	952460.peg.369	Undecaprenyl-phosphate galactosephosphotransferase (EC 2.7.8.6)	799	-0.46	0.056
n35_03860	hypothetical protein	952460.peg.395	hypothetical protein	27.1667	-0.46	0.184
n35_04580	Adenosylcobinamide-GDP ribazoletransferase	952460.peg.465	Cobalamin synthase (EC 2.7.8.26)	201.5	-0.46	0.034
n35_05840	hypothetical protein	952460.peg.591	hypothetical protein	630.667	-0.46	0.041
n35_07490	hypothetical protein	952460.peg.754	hypothetical protein	156	-0.46	0.116
n35_07540	PTS system glucitol/sorbitol-specific EIIB component	952460.peg.759	PTS system, glucitol/sorbitol-specific IIB component (EC 2.7.1.198) / PTS system, glucitol/sorbitol-specific IIC component 2	12.3333	-0.46	0.177
n35_10750	Chorismate synthase	952460.peg.1086	Chorismate synthase (EC 4.2.3.5)	845.833	-0.46	0
n35_10890	putative protein	952460.peg.1100	MBL-fold metallo-hydrolase superfamily	87.3333	-0.46	0.071
n35_12230	hypothetical protein	952460.peg.1234	FIG00945883: hypothetical protein	3471.17	-0.46	0.061
n35_13220	GTPase Era	952460.peg.1336	GTP-binding protein Era	1113.67	-0.46	0.136
n35_20310	hypothetical protein	952460.peg.2071	patatin-like phospholipase	3025.83	-0.46	0.027
n35_22590	hypothetical protein	952460.peg.2304	hypothetical protein	1181.83	-0.46	0.001
n35_00290	hypothetical protein	952460.peg.31	hypothetical protein	38.8333	-0.47	0.136
n35_06100	Ribose-5-phosphate isomerase B	952460.peg.616	Ribose-5-phosphate isomerase B (EC 5.3.1.6)	1237.67	-0.47	0.004
n35_08320	23S rRNA (uridine(2479)-2'-O)-methyltransferase	952460.peg.836	RNA methyltransferase, TrmH family	4478.33	-0.47	0.166
n35_09880	3-phosphoshikimate 1-carboxyvinyltransferase	952460.peg.1001	3-phosphoshikimate 1-carboxyvinyltransferase (EC 2.5.1.19)	1658.5	-0.47	0.049
n35_10600	hypothetical protein	952460.peg.1071	hypothetical protein	6828.83	-0.47	0.022
n35_13460	Heat-inducible transcription repressor HrcA	952460.peg.1360	Heat-inducible transcription repressor HrcA	5548.33	-0.47	0.007
n35_13980	hypothetical protein	952460.peg.1417	TOMM biosynthesis dehydrogenase (protein B)	1826.67	-0.47	0.032
n35_14310	Glutamate 5-kinase	952460.peg.1451	Glutamate 5-kinase (EC 2.7.2.11) / RNA-binding C-terminal domain PUA	2505.67	-0.47	0.065
n35_15330	High-affinity gluconate transporter	952460.peg.1551	Gluconate transporter family protein	299.5	-0.47	0.123
n35_17920	putative oxidoreductase	952460.peg.1826	Short-chain dehydrogenase	171.167	-0.47	0.027
n35_18440	hypothetical protein	952460.peg.1880	UPF0410 protein	1296.83	-0.47	0.111
n35_18590	hypothetical protein	952460.peg.1898	Cytochrome c-type biogenesis protein DsbD, protein-disulfide reductase (EC 1.8.1.8)	692.333	-0.47	0.028
n35_19100	50S ribosomal protein L36	952460.peg.1950	LSU ribosomal protein L36p @ LSU ribosomal protein L36p, zinc-dependent	51.5	-0.47	0.169
n35_01950	hypothetical protein	952460.peg.201	FIG00824290: FHA domain protein	1677.5	-0.48	0.019
n35_02480	hypothetical protein	952460.peg.256	FIG00945150: hypothetical protein	9.16667	-0.48	0.175
n35_02550	hypothetical protein	952460.peg.263	hypothetical protein	1674.5	-0.48	0.014
n35_02890	Nucleoid-associated protein Lsr2	952460.peg.299	Histone protein Lsr2	8961	-0.48	0.097
n35_03260	putative protein	952460.peg.336	FIG00945063: hypothetical protein	1188	-0.48	0.142
n35_03580	hypothetical protein	952460.peg.367	DUF1794	765.5	-0.48	0.042
n35_05320	Respiratory nitrate reductase 1 beta chain	952460.peg.543	Respiratory nitrate reductase beta chain (EC 1.7.99.4)	144.167	-0.48	0.173
n35_08560	putative protein	952460.peg.859	ParA-like protein	2896.33	-0.48	0.103
n35_14110	ATP-dependent DNA helicase Rep	952460.peg.1430	ATP-dependent DNA helicase UvrD/PcrA (EC 3.6.4.12)	2315.67	-0.48	0.001
n35_22960	hypothetical protein	952460.peg.2339	hypothetical protein	1988.17	-0.48	0.163
n35_23610	Citrate synthase 1	952460.peg.2410	Citrate synthase (si) (EC 2.3.3.1)	950	-0.48	0.005
n35_03900	D-xylose dehydrogenase	952460.peg.398	Glucose-fructose oxidoreductase (EC 1.1.99.28)	281.833	-0.49	0.092
n35_08430	hypothetical protein	952460.peg.844	TPR-repeat-containing protein	4608.33	-0.49	0.075
n35_09010	Acetylornithine aminotransferase	952460.peg.902	N-acetylornithine aminotransferase (EC 2.6.1.11)	264.5	-0.49	0.153
n35_10180	ATP synthase epsilon chain	952460.peg.1031	ATP synthase epsilon chain (EC 3.6.3.14)	1205.5	-0.49	0.075
n35_19550	hypothetical protein	952460.peg.1997	FIG00945103: hypothetical protein	14776.5	-0.49	NA
n35_20750	Adenylosuccinate synthetase	952460.peg.2115	Adenylosuccinate synthetase (EC 6.3.4.4)	1820.5	-0.49	0.099
n35_22500	Imidazolonepropionase	952460.peg.2295	Imidazolonepropionase (EC 3.5.2.7)	46.8333	-0.49	0.144
n35_04370	hypothetical protein	952460.peg.447	hypothetical protein	524.167	-0.5	0.052
n35_05520	putative metal-dependent hydrolase TatD	952460.peg.562	Uncharacterized metal-dependent hydrolase YcfH	236.667	-0.5	0.102
n35_16430	hypothetical protein	952460.peg.1670	hypothetical protein	947.333	-0.5	0.107
n35_18180	Isocitrate dehydrogenase [NADP]	952460.peg.1854	Isocitrate dehydrogenase [NADP] (EC 1.1.1.42); Monomeric isocitrate dehydrogenase [NADP] (EC 1.1.1.42)	1867.33	-0.5	0.014
n35_18310	Riboflavin synthase	952460.peg.1868	Riboflavin synthase eubacterial/eukaryotic (EC 2.5.1.9)	39.3333	-0.5	0.073
n35_18400	Methionine import ATP-binding protein MetN 2	952460.peg.1877	Methionine ABC transporter ATP-binding protein	67.5	-0.5	0.137
n35_18700	hypothetical protein	952460.peg.1909	hypothetical protein	519.333	-0.5	0.061
n35_19410	30S ribosomal protein S10	952460.peg.1982	SSU ribosomal protein S10p (S20e)	1244.67	-0.5	0.133
n35_19630	50S ribosomal protein L1	952460.peg.2005	LSU ribosomal protein L1p (L10Ae)	1090.83	-0.5	0.089
n35_21110	hypothetical protein	952460.peg.2152	Nudix hydrolase family protein PA3470	66.5	-0.5	0.081
n35_22310	putative protein YpbG	952460.peg.2277	Uncharacterized metalohydrolase SCO3582	1750	-0.5	0.029
n35_02330	hypothetical protein	not found in RAST	no annotation in RAST	161.333	-0.51	0.032
n35_02760	hypothetical protein	952460.peg.285	FIG00946019: hypothetical protein	10.6667	-0.51	0.154
n35_07880	hypothetical protein	952460.peg.793	LSU ribosomal protein L32p @ LSU ribosomal protein L32p, zinc-dependent	100.5	-0.51	0.138
n35_11620	hypothetical protein	952460.peg.1173	conserved membrane spanning protein	2162.5	-0.51	0.144
n35_14100	hypothetical protein	952460.peg.1429	hypothetical protein	21.3333	-0.51	0.142
n35_19110	Translation initiation factor IF-1	952460.peg.1951	Translation initiation factor 1	2050.67	-0.51	0.075
n35_20950	Protein DedA	952460.peg.2136	DedA protein	469.333	-0.51	0.056
n35_23820	Lactose transport system permease protein LacF	952460.peg.2432	Predicted galacto-N-biose-/lacto-N-biose I ABC transporter, permease component 1	11	-0.51	0.157
n35_04860	Inosose dehydratase	952460.peg.498	Inosose dehydratase (EC 4.2.1.44)	164.667	-0.52	0.128
n35_14180	putative ABC transporter ATP-binding protein YbiT	952460.peg.1438	Bis-ABC ATPase SCO6512	3176.17	-0.52	0.016
n35_14480	Glyceraldehyde-3-phosphate dehydrogenase 2	952460.peg.1468	NAD-dependent glyceraldehyde-3-phosphate dehydrogenase (EC 1.2.1.12)	36559	-0.52	0
n35_17600	hypothetical protein	952460.peg.1791	hypothetical protein	248.667	-0.52	0.137
n35_00160	Ribose import permease protein RbsC	952460.peg.19	Ribose ABC transporter, permease protein RbsC (TC 3.A.1.2.1)	9.66667	-0.53	0.059
n35_02720	tRNA(Ile)-lysidine synthase	952460.peg.281	tRNA(Ile)-lysidine synthetase (EC 6.3.4.19)	82.8333	-0.53	0.041
n35_03330	Siroheme synthase	952460.peg.343	Uroporphyrinogen-III methyltransferase (EC 2.1.1.107) / Uroporphyrinogen-III synthase (EC 4.2.1.75)	699.833	-0.53	0.09
n35_05000	Adenine permease AdeQ	952460.peg.511	Xanthine/uracil/thiamine/ascorbate permease family protein	255.833	-0.53	0.03
n35_10400	5-amino-6-(5-phospho-D-ribitylamino)uracil phosphatase YbjI	952460.peg.1052	hypothetical protein	182	-0.53	0.017
n35_13860	UvrABC system protein A	952460.peg.1402	Excinuclease ABC subunit A paralog of unknown function	1633.67	-0.53	NA
n35_14700	Petrobactin import system permease protein FpuB	952460.peg.1492	iron(III) dicitrate transport system permease protein	127.167	-0.53	0.072
n35_14990	Putative fluoride ion transporter CrcB	952460.peg.1518	Fluoride ion transporter CrcB	29	-0.53	0.099
n35_16480	L-amino acid N-acyltransferase MnaT	952460.peg.1676	Acetyltransferase, GNAT family	70	-0.53	0.097
n35_24110	Acid sugar phosphatase	952460.peg.2462	Phosphoglycolate phosphatase	170.667	-0.53	0.016
n35_07480	hypothetical protein	952460.peg.753	Cytochrome c-type biogenesis protein DsbD, protein-disulfide reductase (EC 1.8.1.8)	722.5	-0.54	0.018
n35_10270	hypothetical protein	952460.peg.1041	regulatory protein, ArsR	214.667	-0.54	0.084
n35_10940	Protein translocase subunit SecF	952460.peg.1105	Protein translocase subunit SecF	572.5	-0.54	0.071
n35_12700	putative protein	952460.peg.1281	hypothetical protein	1229.67	-0.54	0.005
n35_15440	hypothetical protein	952460.peg.1563	Permease of the drug/metabolite transporter (DMT) superfamily	29984	-0.54	0.12
n35_17860	hypothetical protein	952460.peg.1819	hypothetical protein	282.167	-0.54	0.003
n35_17880	hypothetical protein	952460.peg.1821	FIG00944946: hypothetical protein	118.833	-0.54	0.06
n35_18270	Bifunctional purine biosynthesis protein PurH	952460.peg.1864	IMP cyclohydrolase (EC 3.5.4.10) / Phosphoribosylaminoimidazolecarboxamide formyltransferase (EC 2.1.2.3)	2093.17	-0.54	0.016
n35_19380	50S ribosomal protein L23	952460.peg.1979	LSU ribosomal protein L23p (L23Ae)	482.333	-0.54	0.107
n35_24360	Alanine racemase	952460.peg.2489	FIG00945500: hypothetical protein	632.667	-0.54	0.005
n35_04920	hypothetical protein	952460.peg.504	hypothetical protein	12.6667	-0.55	0.128
n35_08010	hypothetical protein	952460.peg.806	KH domain RNA binding protein YlqC	264.167	-0.55	0.076
n35_09180	Protein translocase subunit SecA	952460.peg.924	Protein translocase subunit SecA	1965.5	-0.55	0.003
n35_10280	Cadmium%2C cobalt and zinc/H(+)-K(+) antiporter	952460.peg.1042	Cobalt/zinc/cadmium resistance protein CzcD	386	-0.55	0.029
n35_10290	Dihydrolipoyl dehydrogenase	952460.peg.1043	Dihydrolipoamide dehydrogenase (EC 1.8.1.4)	5942.83	-0.55	0
n35_11750	Glycine cleavage system H protein	952460.peg.1186	Glycine cleavage system H protein	1864.33	-0.55	0.017
n35_12430	tRNA dimethylallyltransferase	952460.peg.1253	tRNA dimethylallyltransferase (EC 2.5.1.75)	437.333	-0.55	0.028
n35_15950	PTS system N-acetylglucosamine-specific EIIB component	952460.peg.1616	Phosphotransferase system EIIB, cysteine phosphorylation domain	143.167	-0.55	0.127
n35_16200	hypothetical protein	952460.peg.1646	toxin-antitoxin system, toxin component, HicA family	111.5	-0.55	0.091
n35_23990	hypothetical protein	952460.peg.2450	Pseudouridine synthase (EC 4.2.1.70), PA2043 type	654.667	-0.55	0.043
n35_01440	3-phenylpropionate/cinnamic acid dioxygenase ferredoxin--NAD(+) reductase component	952460.peg.151	Ferredoxin reductase	61276.3	-0.56	0.001
n35_03230	DNA repair protein RadA	952460.peg.333	DNA repair protein RadA	1461.17	-0.56	0.019
n35_07800	hypothetical protein	952460.peg.784	FIG01131316: hypothetical protein	719.833	-0.56	0.106
n35_11500	Alpha%2Calpha-trehalose phosphorylase	952460.peg.1160	Maltose phosphorylase (EC 2.4.1.8) / Trehalose phosphorylase (EC 2.4.1.64)	1539	-0.56	0.012
n35_13170	DNA repair protein RecO	952460.peg.1331	DNA recombination and repair protein RecO	340	-0.56	0.003
n35_23810	L-arabinose transport system permease protein AraQ	952460.peg.2431	ABC transporter, permease protein 2 (cluster 1, maltose/g3p/polyamine/iron)	37.5	-0.56	0.057
n35_00170	Ribose import binding protein RbsB	952460.peg.20	Ribose ABC transporter, substrate-binding protein RbsB (TC 3.A.1.2.1)	20	-0.57	0.125
n35_07090	hypothetical protein	952460.peg.714	Protein QmcA (possibly involved in integral membrane quality control)	99	-0.57	0.029
n35_11590	hypothetical protein	952460.peg.1170	hypothetical protein	17061.8	-0.57	0.068
n35_15210	mraW	nn	nn	16.5	-0.57	0.104
n35_17990	Carbamoyl-phosphate synthase large chain	952460.peg.1835	Biotin carboxylase of acetyl-CoA carboxylase (EC 6.3.4.14) / Biotin carboxyl carrier protein of acetyl-CoA carboxylase	1808.83	-0.57	0.023
n35_21670	putative ABC transporter ATP-binding protein YxlF	952460.peg.2210	ABC transporter, ATP-binding protein	1404.33	-0.57	0.096
n35_22110	hypothetical protein	952460.peg.2259	FIG00945062: hypothetical protein	111.5	-0.57	0.057
n35_23010	Protein FixA	952460.peg.2344	Electron transfer flavoprotein, beta subunit	26	-0.57	0.105
n35_03270	Proline dehydrogenase 1	952460.peg.337	Proline dehydrogenase (EC 1.5.5.2)	1200.17	-0.58	0.018
n35_09760	hypothetical protein	952460.peg.989	hypothetical protein	182	-0.58	0.082
n35_12060	hypothetical protein	952460.peg.1215	FIG00945047: hypothetical protein	280.333	-0.58	0.059
n35_14050	hypothetical protein	not found in RAST	no annotation in RAST	3.16667	-0.58	0.1
n35_14360	50S ribosomal protein L27	952460.peg.1456	LSU ribosomal protein L27p	2431.67	-0.58	0.078
n35_15160	UDP-N-acetylmuramoyl-tripeptide--D-alanyl-D-alanine ligase	952460.peg.1535	UDP-N-acetylmuramoyl-tripeptide--D-alanyl-D-alanine ligase (EC 6.3.2.10)	1863.33	-0.58	0.015
n35_15730	hypothetical protein	952460.peg.1593	Hypothetical protein co-occurring with PspA-like suppressor	377	-0.58	0
n35_15740	Phage shock protein A	952460.peg.1594	Suppressor of sigma54-dependent transcription, PspA-like	2929.33	-0.58	0.001
n35_22470	Urocanate hydratase	952460.peg.2292	Urocanate hydratase (EC 4.2.1.49)	177.667	-0.58	0.108
n35_03590	tRNA-modifying protein YgfZ	952460.peg.368	tRNA-modifying protein YgfZ	1023.83	-0.59	0.025
n35_04200	Carnitine transport ATP-binding protein OpuCA	952460.peg.430	ABC transporter, ATP-binding protein (cluster 13, osmolytes)	5722	-0.59	0.028
n35_09390	hypothetical protein	not found in RAST	no annotation in RAST	13.5	-0.59	0.116
n35_12130	Thymidine kinase	952460.peg.1222	Thymidine kinase (EC 2.7.1.21)	56.5	-0.59	0.024
n35_15460	Phospho-2-dehydro-3-deoxyheptonate aldolase	952460.peg.1565	2-keto-3-deoxy-D-arabino-heptulosonate-7-phosphate synthase II (EC 2.5.1.54)	912.833	-0.59	0.005
n35_17510	DNA polymerase IV 1	952460.peg.1782	DNA polymerase IV (EC 2.7.7.7)	853.167	-0.59	0.051
n35_18080	Methionine--tRNA ligase	952460.peg.1844	Methionyl-tRNA synthetase (EC 6.1.1.10)	2195.67	-0.59	0.028
n35_19650	Transcription termination/antitermination protein NusG	952460.peg.2007	Transcription antitermination protein NusG	2812.67	-0.59	0.01
n35_20480	hypothetical protein	952460.peg.2085	Uncharacterized protein SCO4088	1708.83	-0.59	0.072
n35_20910	hypothetical protein	952460.peg.2132	FIG00945520: hypothetical protein	60.5	-0.59	0.025
n35_21160	hypothetical protein	952460.peg.2157	lipase/acylhydrolase with GDSL-like motif	1872.17	-0.59	0.01
n35_22380	Glutathione import ATP-binding protein GsiA	952460.peg.2283	ABC transporter, ATP-binding protein (cluster 5, nickel/peptides/opines)	361.333	-0.59	0.012
n35_22490	8-oxoguanine deaminase	952460.peg.2294	Formiminoglutamic iminohydrolase (EC 3.5.3.13)	78.3333	-0.59	0.093
n35_22740	tRNA-Ser(gct)	nn	nn	185.833	-0.59	0.086
n35_23870	hypothetical protein	952460.peg.2437	Potassium efflux system KefA protein / Small-conductance mechanosensitive channel	336.333	-0.59	0
n35_06120	Endonuclease 8 1	952460.peg.617	Endonuclease VIII	258.5	-0.6	0.002
n35_11370	hypothetical protein	952460.peg.1147	FIG01000629: hypothetical protein	647.667	-0.6	0.008
n35_13550	1%2C4-dihydroxy-2-naphthoyl-CoA synthase	952460.peg.1370	Naphthoate synthase (EC 4.1.3.36)	370.5	-0.6	0.011
n35_16100	hypothetical protein	952460.peg.1633	hypothetical protein	4752.67	-0.6	0.001
n35_23130	Bacterial non-heme ferritin	952460.peg.2357	Bacterial non-heme ferritin (EC 1.16.3.2)	12266.7	-0.6	0
n35_04840	Inositol 2-dehydrogenase/D-chiro-inositol 3-dehydrogenase	952460.peg.493	Myo-inositol 2-dehydrogenase (EC 1.1.1.18)	349.833	-0.61	0.082
n35_04940	hypothetical protein	not found in RAST	no annotation in RAST	983.833	-0.61	0.046
n35_09410	hypothetical protein	952460.peg.946	Metal-dependent hydrolase	310.667	-0.61	0.021
n35_16000	D-inositol-3-phosphate glycosyltransferase	952460.peg.1622	hypothetical protein	473.5	-0.61	0.009
n35_17540	dITP/XTP pyrophosphatase	952460.peg.1785	Nucleoside 5-triphosphatase RdgB (dHAPTP, dITP, XTP-specific) (EC 3.6.1.66)	1657.83	-0.61	0.072
n35_20460	putative sugar-binding periplasmic protein	952460.peg.2083	Predicted beta-glucoside-regulated ABC transport system, sugar binding component, COG1653	117.167	-0.61	0.041
n35_01850	hypothetical protein	952460.peg.191	hypothetical protein	3906.33	-0.62	0.098
n35_05270	Molybdate-binding protein ModA	952460.peg.538	Molybdenum ABC transporter, substrate-binding protein ModA	259.5	-0.62	0.014
n35_05760	Exopolyphosphatase 2	952460.peg.585	Exopolyphosphatase (EC 3.6.1.11)	608.333	-0.62	0.001
n35_05770	tRNA-Leu(taa)	tRNA-Leu(taa)	tRNA-Leu(taa)	5.16667	-0.62	0.098
n35_10060	Release factor glutamine methyltransferase	952460.peg.1018	Peptide chain release factor N(5)-glutamine methyltransferase (EC 2.1.1.297)	237	-0.62	0.088
n35_15080	hypothetical protein	952460.peg.1527	FIG00003370: Multicopper polyphenol oxidase	632.667	-0.62	0.006
n35_01930	PP2C-family Ser/Thr phosphatase	952460.peg.199	Serine/threonine phosphatase PPP (EC 3.1.3.16)	851.667	-0.63	0.001
n35_02130	tRNA-Ser(gga)	tRNA-Ser(gga)	tRNA-Ser(gga)	62.1667	-0.63	0.09
n35_02400	hypothetical protein	952460.peg.248	protein of unknown function DUF1469	4078	-0.63	0
n35_05720	hypothetical protein	952460.peg.581	FIG00945611: hypothetical protein	219.167	-0.63	0.003
n35_06600	RNA polymerase-associated protein RapA	952460.peg.665	DNA/RNA helicases, SNF2 family	2521	-0.63	0.044
n35_07610	Glycine betaine transport ATP-binding protein OpuAA	952460.peg.766	Glycine betaine ABC transport system, ATP-binding protein OpuAA (EC 3.6.3.32)	612.667	-0.63	0.082
n35_10680	hypothetical protein	952460.peg.1079	integration host factor	197	-0.63	0.049
n35_14420	hypothetical protein	952460.peg.1462	FIG00946042: hypothetical protein	27	-0.63	0.097
n35_16010	hypothetical protein	952460.peg.1623	RDD domain containing protein	135	-0.63	0.004
n35_19090	30S ribosomal protein S13	952460.peg.1949	SSU ribosomal protein S13p (S18e)	1301.33	-0.63	0.059
n35_20000	Heptaprenyl diphosphate synthase component 2	952460.peg.2039	Solanesyl diphosphate synthase (EC 2.5.1.11)	5969.5	-0.63	0.001
n35_03370	Cytochrome c biogenesis protein Ccs1	952460.peg.347	Ccs1/ResB-related putative cytochrome C-type biogenesis protein	313.333	-0.64	0.002
n35_04790	Putative 3-oxopropanoate dehydrogenase	952460.peg.488	Malonate-semialdehyde dehydrogenase [inositol] (EC 1.2.1.18)	436.167	-0.64	0.002
n35_04930	hypothetical protein	952460.peg.505	hypothetical protein	9491.33	-0.64	0.04
n35_09200	hypothetical protein	952460.peg.926	FIG00945082: hypothetical protein	907.833	-0.64	0.003
n35_09570	hypothetical protein	952460.peg.964	putative permease	40	-0.64	0.052
n35_14650	hypothetical protein	952460.peg.1484	FIG00946196: hypothetical protein	6.83333	-0.64	0.089
n35_14740	Aerobic cobaltochelatase subunit CobN	not found in RAST	no annotation in RAST	30	-0.64	0.093
n35_20510	hypothetical protein	952460.peg.2088	Uncharacterized MFS-type transporter	294.167	-0.64	0.024
n35_22920	hypothetical protein	952460.peg.2335	Efflux ABC transporter, permease protein	159.5	-0.64	0.043
n35_07100	hypothetical protein	952460.peg.715	Protein QmcA (possibly involved in integral membrane quality control)	760.833	-0.65	0
n35_08370	Arginine repressor	952460.peg.841	Arginine pathway regulatory protein ArgR, repressor of arg regulon	108.5	-0.65	0.035
[truncated: 416 more rows]
