# Supplementary material for: Increased biofilm formation in dual-strain compared to single-strain communities of Cutibacterium acnes
Source: Sci Rep. 2024 Jun 24;14:14547. doi: 10.1038/s41598-024-65348-y (PMC11196685; doi:10.1038/s41598-024-65348-y)
Supplement: Supplementary file 4 — Supplementary Information 4. [file 41598_2024_65348_MOESM4_ESM.xlsx]

## Sheet: S2
Supplementary Table S2: Differential gene expression in C. acnes strain EASDk81B in biofilm growth compared to planktonic growth (monoculture)
Locus tag (Prokka)	Annotation Prokka	Locus tag (RAST)	Annotation RAST	base mean	log2FoldChange	pvalue
n36_09880	O-acetylserine sulfhydrylase	952461.peg.1009	Cysteine synthase (EC 2.5.1.47)	1620	2.6	0
n36_08340	tRNA-Leu(caa)			46.8333	1.89	0
n36_23590	D-erythrulose-4-phosphate isomerase 1	952461.peg.2410	Ribose-5-phosphate isomerase B (EC 5.3.1.6)	8329.17	1.78	0
n36_07010	RNaseP_bact_a			227515	1.67	0
n36_00280	PTS system galactitol-specific EIIC component	952461.peg.28	PTS system, galactitol-specific IIC component	24.6667	1.57	0
n36_05730	tRNA-Gln(ttg)			870.5	1.54	0
n36_09080	Hydroxyethylthiazole kinase	952461.peg.928	Hydroxyethylthiazole kinase (EC 2.7.1.50)	624.333	1.37	0
n36_09100	Thiamine-phosphate synthase	952461.peg.929	Thiamin-phosphate pyrophosphorylase (EC 2.5.1.3)	215.833	1.34	0
n36_02530	Putative conjugal transfer protein	952461.peg.261	Flp pilus assembly protein, ATPase CpaF	304.833	1.27	0
n36_05330	Molybdopterin molybdenumtransferase 1	952461.peg.547	Molybdopterin molybdenumtransferase (EC 2.10.1.1)	4209.33	1.19	0
n36_06340	Arginine deiminase	952461.peg.642	Arginine deiminase (EC 3.5.3.6)	1482.5	1.19	0.001
n36_04770	tRNA-Thr(tgt)			48.8333	1.18	0
n36_06360	Carbamate kinase 2	952461.peg.644	Carbamate kinase (EC 2.7.2.2)	2031.83	1.18	0.001
n36_16880	tRNA-Leu(tag)			56.1667	1.18	0.001
n36_05350	hypothetical protein	952461.peg.549	FIG00946327: hypothetical protein	5586.67	1.14	0
n36_07920	hypothetical protein	952461.peg.810	Barstar, ribonuclease (Barnase) inhibitor	259.167	1.14	0
n36_12250	Putative methyltransferase	952461.peg.1248	16S rRNA (cytosine(967)-C(5))-methyltransferase (EC 2.1.1.176)	1240	1.14	0
n36_03900	hypothetical protein	952461.peg.402	PTS system, IIB component	254.167	1.11	0
n36_01870	Cytochrome bd-I ubiquinol oxidase subunit 2	952461.peg.193	Cytochrome d ubiquinol oxidase subunit II (EC 1.10.3.-)	13166.8	1.1	0.001
n36_18370	hypothetical protein	952461.peg.1876	FIG00945820: hypothetical protein	1029	1.1	0
n36_00210	hypothetical protein	952461.peg.21	hypothetical protein	45.8333	1.09	0
n36_00740	Membrane protein YdfJ	952461.peg.78	Exporter protein, RND family	980.667	1.08	0
n36_06350	Ornithine carbamoyltransferase, catabolic	952461.peg.643	Ornithine carbamoyltransferase (EC 2.1.3.3)	2401.67	1.08	0.004
n36_14780	hypothetical protein	952461.peg.1503	FIG00945947: hypothetical protein	25105.5	1.07	0
n36_11810	Histidinol dehydrogenase	952461.peg.1204	Histidinol dehydrogenase (EC 1.1.1.23)	3034	1.05	0
n36_03460	hypothetical protein	952461.peg.360	Cytochrome c-type biogenesis protein CcdA (DsbD analog)	300.333	1.04	0
n36_20520	Fructose-bisphosphate aldolase class 1	952461.peg.2096	Fructose-bisphosphate aldolase class I (EC 4.1.2.13)	11152.7	1.04	0
n36_09850	hypothetical protein	952461.peg.1005	Luciferase-like monooxygenase YhbW	1106.33	1.03	0.001
n36_12240	Methionyl-tRNA formyltransferase	952461.peg.1247	Methionyl-tRNA formyltransferase (EC 2.1.2.9)	1447.17	1.02	0
n36_19220	tRNA-Met(cat)			20.3333	1.02	0.004
n36_23570	Acid sugar phosphatase	952461.peg.2408	Phosphoglycolate phosphatase	1715.83	1.01	0
n36_11820	Histidinol-phosphate aminotransferase	952461.peg.1205	Histidinol-phosphate aminotransferase (EC 2.6.1.9)	2565	1	0
n36_09860	Trehalose-6-phosphate synthase	952461.peg.1006	Trehalose-6-phosphate synthase (EC 2.4.1.15)	1378	0.99	0
n36_09920	Adenosylmethionine-8-amino-7-oxononanoate aminotransferase	952461.peg.1013	Adenosylmethionine-8-amino-7-oxononanoate aminotransferase (EC 2.6.1.62)	2791.67	0.96	0.007
n36_00750	hypothetical protein	952461.peg.79	Membrane associated protein	1027.83	0.95	0
n36_17510	Long-chain-fatty-acid--CoA ligase	952461.peg.1783	Long-chain-fatty-acid--CoA ligase (EC 6.2.1.3)	2491.33	0.95	0
n36_05900	tRNA-Leu(taa)			5.5	0.94	0.014
n36_23580	hypothetical protein	952461.peg.2409	FIG00944945: hypothetical protein	2790	0.94	0
n36_01740	Ferredoxin--NADP reductase	952461.peg.180	Pyridine nucleotide-disulphide oxidoreductase family protein associated with PFOR	2415.67	0.92	0
n36_11750	Lichenan permease IIC component	952461.peg.1198	PTS system, cellobiose-specific IIC component	509	0.92	0
n36_02660	hypothetical protein	952461.peg.275	hypothetical protein	20078.8	0.9	0
n36_00690	Beta-hexosaminidase	952461.peg.73	glycosyl hydrolase	1687.33	0.88	0
n36_01750	hypothetical protein	952461.peg.181	hypothetical protein	320.5	0.88	0
n36_02360	hypothetical protein	952461.peg.244	hypothetical protein	131.333	0.88	0.001
n36_09690	hypothetical protein	952461.peg.990	FIG00945652: hypothetical protein	870	0.88	0.001
n36_11740	Lichenan-specific phosphotransferase enzyme IIB component	952461.peg.1197	PTS system, IIB component	273.667	0.88	0
n36_22110	hypothetical protein	952461.peg.2261	hypothetical protein	12773	0.88	0
n36_22810	hypothetical protein	952461.peg.2331	conserved hypothetical protein	1340.67	0.88	0
n36_07760	hypothetical protein	952461.peg.795	hypothetical protein	34.6667	0.87	0
n36_23080	Adenosine deaminase	952461.peg.2360	Adenosine deaminase (EC 3.5.4.4)	225.167	0.87	0.001
n36_22140	K(+)/H(+) antiporter NhaP2	952461.peg.2264	Na(+)/H(+) antiporter	1346.5	0.86	0
n36_03710	D-aminoacyl-tRNA deacylase	952461.peg.384	D-aminoacyl-tRNA deacylase (EC 3.1.1.96)	1642	0.85	0
n36_20540	Divalent metal cation transporter MntH	952461.peg.2098	Manganese transport protein MntH	820.833	0.85	0
n36_11840	Imidazole glycerol phosphate synthase subunit HisH	952461.peg.1207	Imidazole glycerol phosphate synthase amidotransferase subunit HisH	750.333	0.84	0
n36_03440	putative protein	952461.peg.358	Hypothetical, related to broad specificity phosphatases COG0406	1464.33	0.83	0
n36_21180	hypothetical protein	952461.peg.2169	triacylglycerol lipase precursor( EC:3.1.1.3 )	5801	0.83	0.002
n36_04070	hypothetical protein	952461.peg.418	hypothetical protein	2383.17	0.82	0
n36_05560	hypothetical protein	952461.peg.569	Anaerobic dimethyl sulfoxide reductase chain C (EC 1.8.5.3), anchor subunit	261.167	0.82	0
n36_13210	hypothetical protein	952461.peg.1349	hypothetical protein	376.833	0.82	0
n36_16350	hypothetical protein	952461.peg.1664	hypothetical protein	300.667	0.82	0
n36_20830	6-aminohexanoate-cyclic-dimer hydrolase	952461.peg.2129	putative amidase	1232.67	0.82	0
n36_21470	hypothetical protein	952461.peg.2200	SanA protein	2792.33	0.82	0
n36_23660	Glycerol-3-phosphate regulon repressor	952461.peg.2417	Glycerol-3-phosphate regulon repressor, DeoR family	255.833	0.82	0.001
n36_02510	hypothetical protein	952461.peg.259	SAM-dependent methyltransferase	1310.5	0.81	0
n36_08960	tRNA-Ala(ggc)			302	0.81	0.005
n36_18230	Bifunctional NAD(P)H-hydrate repair enzyme Nnr	952461.peg.1861	NAD(P)H-hydrate epimerase (EC 5.1.99.6) / ADP-dependent (S)-NAD(P)H-hydrate dehydratase (EC 4.2.1.136)	2603.33	0.81	0.001
n36_20850	tRNA-Gly(ccc)			182.5	0.81	0.007
n36_09840	tRNA-Asn(gtt)			27.5	0.8	0.009
n36_10990	tRNA-Gly(gcc)			51	0.8	0.008
n36_22500	Protein FixB	952461.peg.2297	Electron transfer flavoprotein, alpha subunit	647.833	0.79	0
n36_01880	Cytochrome bd ubiquinol oxidase subunit 1	952461.peg.194	Cytochrome d ubiquinol oxidase subunit I (EC 1.10.3.-)	15918	0.78	0.01
n36_06130	(2Z,6E)-farnesyl diphosphate synthase	952461.peg.621	(2E,6Z)-farnesyl diphosphate synthase (EC 2.5.1.68)	1555	0.78	0
n36_07670	putative sugar epimerase YhfK	952461.peg.786	FIG00944908: hypothetical protein	1498	0.78	0.003
n36_09890	HTH-type transcriptional regulatory protein GabR	952461.peg.1010	Transcriptional regulator of pyridoxine metabolism / Pyridoxamine phosphate aminotransferase (EC 2.6.1.54)	599.833	0.78	0.005
n36_20780	Putative pyruvate, phosphate dikinase regulatory protein	952461.peg.2124	Phosphoenolpyruvate synthase regulatory protein	810.833	0.78	0.002
n36_06900	4-hydroxy-tetrahydrodipicolinate synthase	952461.peg.699	4-hydroxy-tetrahydrodipicolinate synthase (EC 4.3.3.7)	3252.67	0.77	0.006
n36_07910	hypothetical protein	952461.peg.809	Guanyl-specific ribonuclease (EC 3.1.27.3)	676.833	0.77	0.003
n36_10650	hypothetical protein	952461.peg.1087	hypothetical protein	1718.17	0.77	0.001
n36_22510	Protein FixA	952461.peg.2298	Electron transfer flavoprotein, beta subunit	730.833	0.77	0.007
n36_01720	Dihydroorotate dehydrogenase	952461.peg.178	Putative dihydropyrimidine dehydrogenase [NADP+], similar to dihydroorotate dehydrogenase	2268.5	0.76	0
n36_17140	hypothetical protein	952461.peg.1741	hypothetical protein	1225.67	0.76	0
n36_19260	Carnitinyl-CoA dehydratase	952461.peg.1967	Enoyl-CoA hydratase/isomerase	1320.33	0.76	0
n36_01950	hypothetical protein	952461.peg.202	FIG215594: Membrane spanning protein	535	0.75	0
n36_03320	DNA integrity scanning protein DisA	952461.peg.346	DNA integrity scanning protein DisA	3950	0.75	0
n36_06700	L-erythrulose 1-kinase	952461.peg.678	Dihydroxyacetone kinase, ATP-dependent (EC 2.7.1.29)	513.833	0.75	0.005
n36_09120	putative NAD-dependent malic enzyme 2	952461.peg.931	NAD-dependent malic enzyme (EC 1.1.1.38)	4074.33	0.75	0
n36_10750	hypothetical protein	952461.peg.1099	FIG00945285: hypothetical protein	2728.83	0.75	0
n36_11300	hypothetical protein	952461.peg.1154	hypothetical protein	10868.7	0.75	0.001
n36_14220	hypothetical protein	952461.peg.1450	hypothetical protein	218.333	0.75	0
n36_16780	hypothetical protein	952461.peg.1702	hypothetical protein	115.167	0.75	0
n36_18310	Phosphoglucosamine mutase	952461.peg.1870	Phosphoglucosamine mutase (EC 5.4.2.10)	6034.67	0.75	0
n36_23560	Ribulokinase	952461.peg.2407	Carbohydrate kinase, FGGY family	3426	0.75	0.001
n36_10620	hypothetical protein	952461.peg.1084	FIG00945288: hypothetical protein	57.6667	0.74	0.013
n36_21320	NADPH dehydrogenase	952461.peg.2183	2,4-dienoyl-CoA reductase [NADPH] (EC 1.3.1.34)	2022.17	0.74	0
n36_22090	Proline iminopeptidase	952461.peg.2259	proline iminopeptidase	921.833	0.73	0
n36_05200	Phosphoserine aminotransferase	952461.peg.534	Phosphoserine aminotransferase (EC 2.6.1.52)	685.833	0.72	0.002
n36_14050	hypothetical protein	952461.peg.1434	DNA translocase FtsK	6539.67	0.72	0
n36_17210	hypothetical protein	952461.peg.1748	hypothetical protein	933.833	0.72	0.001
n36_17300	hypothetical protein	952461.peg.1759	Peptidase E (EC 3.4.11.2)	882.667	0.72	0
n36_20050	hypothetical protein	952461.peg.2046	Uncharacterized MFS-type transporter	457.5	0.72	0.006
n36_22480	hypothetical protein	952461.peg.2295	hypothetical protein	25.3333	0.72	0.016
n36_02450	CRP-like cAMP-activated global transcriptional regulator	952461.peg.253	cAMP-binding proteins - catabolite gene activator and regulatory subunit of cAMP-dependent protein kinases	1269.33	0.71	0
n36_04080	hypothetical protein	952461.peg.419	hypothetical protein	424.333	0.7	0
n36_05210	N-acetylglucosamine-6-phosphate deacetylase	952461.peg.535	N-acetylglucosamine-6-phosphate deacetylase (EC 3.5.1.25)	1330	0.7	0
n36_06730	NAD(P) transhydrogenase subunit alpha	952461.peg.681	NAD(P) transhydrogenase N-domain of subunit alpha (EC 1.6.1.2) / NAD(P) transhydrogenase C-domain of subunit alpha (EC 1.6.1.2)	4032.5	0.7	0
n36_02900	hypothetical protein	952461.peg.303	hypothetical protein	97.8333	0.69	0.001
n36_04470	Cobalamin biosynthesis protein CobD	952461.peg.460	Adenosylcobinamide-phosphate synthase (EC 6.3.1.10)	695	0.69	0.002
n36_05720	HTH-type transcriptional regulator BetI	952461.peg.585	Transcriptional regulator, AcrR family	670.333	0.69	0
n36_17150	hypothetical protein	952461.peg.1742	FIG002473: Protein YcaR in KDO2-Lipid A biosynthesis cluster	1261	0.68	0
n36_20410	hypothetical protein	952461.peg.2084	FIG00945246: hypothetical protein	310.167	0.68	0.001
n36_23550	hypothetical protein	952461.peg.2406	Glycerol-1-phosphate dehydrogenase [NAD(P)+] (EC 1.1.1.261)	6116.67	0.68	0.01
n36_07300	PTS system N-acetylglucosamine-specific EIIB component	952461.peg.747	Phosphotransferase system EIIB, cysteine phosphorylation domain	50.6667	0.67	0.018
n36_08020	HTH-type transcriptional repressor NanR	952461.peg.822	Transcriptional regulator, GntR family	3910	0.67	0
n36_11830	Imidazoleglycerol-phosphate dehydratase	952461.peg.1206	Imidazoleglycerol-phosphate dehydratase (EC 4.2.1.19)	888.167	0.67	0.001
n36_16530	hypothetical protein	952461.peg.1681	Transcriptional regulator, MarR family	597.167	0.67	0
n36_16660	tRNA-His(gtg)			16	0.67	0.021
n36_01480	Inositol 2-dehydrogenase/D-chiro-inositol 3-dehydrogenase	952461.peg.154	NAD-dependent dehydrogenase	10522.5	0.66	0
n36_01650	hypothetical protein	952461.peg.171	Mutator MutT protein (7,8-dihydro-8-oxoguanine-triphosphatase) (EC 3.6.1.-)	367.833	0.66	0
n36_05180	hypothetical protein	952461.peg.532	FIG00945182: hypothetical protein	627.5	0.66	0.018
n36_05550	hypothetical protein	952461.peg.568	Uncharacterized protein Tfu_2252 sometimes fused with molybdenum cofactor guanylyltransferase	74.3333	0.66	0.013
n36_10110	hypothetical protein	952461.peg.1031	2-dehydropantoate 2-reductase (EC 1.1.1.169)	1589	0.66	0
n36_14820	hypothetical protein	952461.peg.1507	UPF0102 protein YraN	23	0.66	0.017
n36_15680	hypothetical protein	952461.peg.1594	Beta-lactamase class C-like and penicillin binding proteins (PBPs) superfamily	1545.17	0.66	0
n36_22210	hypothetical protein	952461.peg.2270	FIG00945043: hypothetical protein	114.833	0.66	0.002
n36_03070	Epimerase family protein	952461.peg.320	Cell division inhibitor SulA	2083	0.65	0
n36_03880	2,3-bisphosphoglycerate-dependent phosphoglycerate mutase	952461.peg.400	Phosphoglycerate mutase (EC 5.4.2.11)	7632.17	0.65	0
n36_08810	Nucleoside diphosphate kinase	952461.peg.900	Nucleoside diphosphate kinase (EC 2.7.4.6)	352.333	0.65	0.004
n36_00840	N-acetylglucosamine repressor	952461.peg.89	Xylose-responsive transcription regulator, ROK family	1125.67	0.64	0
n36_02220	Bacteria_small_SRP			370.667	0.64	0.02
n36_02840	hypothetical protein	952461.peg.294	FIG00946019: hypothetical protein	9.33333	0.64	0.025
n36_04460	Putative phosphoserine phosphatase 2	952461.peg.459	hypothetical protein	222.167	0.64	0.001
n36_11760	Lichenan permease IIC component	952461.peg.1199	PTS system, cellobiose-specific IIC component	64.6667	0.64	0.011
n36_13590	hypothetical protein	952461.peg.1389	putative ATP-binding protein	324.333	0.64	0.003
n36_14760	tRNA-Leu(gag)			173.167	0.64	0.019
n36_00710	hypothetical protein	952461.peg.75	Two-component system sensor histidine kinase	2736.83	0.63	0.002
n36_04480	Cobyric acid synthase	952461.peg.461	Cobyric acid synthase (EC 6.3.5.10)	767	0.63	0
n36_14980	Signal recognition particle receptor FtsY	952461.peg.1523	Signal recognition particle receptor FtsY	1179.67	0.63	0.005
n36_16630	tRNA-Arg(tct)			26.8333	0.63	0.025
n36_17910	Major cardiolipin synthase ClsA	952461.peg.1826	putative phospholipase D family protein	172.167	0.63	0.001
n36_00730	hypothetical protein	952461.peg.77	Transcriptional regulator, AcrR family	1913.83	0.62	0.016
n36_02710	tRNA-Thr(cgt)			69.6667	0.62	0.011
n36_06890	Putative O-methyltransferase	952461.peg.698	O-methyltransferase Rv1220c	7127.67	0.62	0
n36_09450	Bifunctional protein GlmU	952461.peg.966	N-acetylglucosamine-1-phosphate uridyltransferase (EC 2.7.7.23) / Glucosamine-1-phosphate N-acetyltransferase (EC 2.3.1.157)	2064.5	0.62	0.001
n36_10770	hypothetical protein	952461.peg.1101	FIG00945091: hypothetical protein	2554.17	0.62	0.015
n36_18530	GDP-mannose-dependent alpha-(1-6)-phosphatidylinositol dimannoside mannosyltransferase	952461.peg.1892	Glycosyl transferase	5883.33	0.62	0
n36_19970	Amidophosphoribosyltransferase	952461.peg.2038	Amidophosphoribosyltransferase (EC 2.4.2.14)	6290	0.62	0.007
n36_22890	hypothetical protein	952461.peg.2339	Transcriptional regulator, MarR family	1783.5	0.62	0
n36_04720	hypothetical protein	952461.peg.483	Precorrin-6A reductase (EC 1.3.1.54)	643.333	0.61	0.001
n36_05570	Anaerobic dimethyl sulfoxide reductase chain B	952461.peg.570	Anaerobic dimethyl sulfoxide reductase chain B (EC 1.8.5.3), iron-sulfur binding subunit	188	0.61	0.002
n36_12560	RNA polymerase-binding protein RbpA	952461.peg.1278	FIG00820327: hypothetical protein	963.167	0.61	0.002
n36_14200	Branched-chain-amino-acid aminotransferase	952461.peg.1448	Branched-chain amino acid aminotransferase (EC 2.6.1.42)	2456.33	0.61	0.024
n36_22770	hypothetical protein	952461.peg.2327	Copper(I) chaperone CopZ	7559.17	0.61	0.001
n36_03700	hypothetical protein	952461.peg.383	FIG00946218: hypothetical protein	1019.5	0.6	0
n36_07290	HTH-type transcriptional repressor NagR	952461.peg.746	Transcriptional regulator, GntR family	354	0.6	0.01
n36_14090	D-alanine--D-alanine ligase	952461.peg.1438	D-alanine--D-alanine ligase (EC 6.3.2.4)	1552.5	0.6	0
n36_14560	Tyrosine--tRNA ligase	952461.peg.1482	Tyrosyl-tRNA synthetase (EC 6.1.1.1)	4666	0.6	0.001
n36_19730	PEP-dependent dihydroxyacetone kinase, dihydroxyacetone-binding subunit DhaK	952461.peg.2019	Phosphoenolpyruvate-dihydroxyacetone phosphotransferase (EC 2.7.1.121), dihydroxyacetone binding subunit DhaK	3872	0.6	0.019
n36_19990	Succinyl-diaminopimelate desuccinylase	952461.peg.2040	Catalyzes the cleavage of p-aminobenzoyl-glutamate to p-aminobenzoate and glutamate, subunit A	3455.17	0.6	0
n36_23540	Ribulokinase	952461.peg.2405	Ribulokinase (EC 2.7.1.16)	5139.67	0.6	0.007
n36_16470	Aminopeptidase N	952461.peg.1675	Membrane alanine aminopeptidase N (EC 3.4.11.2)	3789.5	0.59	0.001
n36_19170	Putative aminotransferase/MSMEI_6121	952461.peg.1961	Aspartate transaminase (EC 2.6.1.1)	2786.17	0.59	0.003
n36_19910	tRNA-Asp(gtc)			52.5	0.59	0.022
n36_21250	Response regulator MprA	952461.peg.2176	Two-component transcriptional response regulator, OmpR family	957.833	0.59	0
n36_01280	Sensor protein KdpD	952461.peg.134	Osmosensitive K+ channel histidine kinase KdpD	836.5	0.58	0
n36_03960	3-oxoacyl-[acyl-carrier-protein] reductase FabG	952461.peg.408	Oxidoreductase, short-chain dehydrogenase/reductase family	9494.83	0.58	0.013
n36_06400	Aldo-keto reductase IolS	952461.peg.648	Aldo/keto reductase, SCO4109 family	4565.5	0.58	0
n36_06880	Glucose-1-phosphate adenylyltransferase	952461.peg.697	Glucose-1-phosphate adenylyltransferase (EC 2.7.7.27)	2631.33	0.58	0.003
n36_08920	Gamma-glutamyl phosphate reductase	952461.peg.911	Gamma-glutamyl phosphate reductase (EC 1.2.1.41)	1056.5	0.58	0
n36_14260	Imidazole glycerol phosphate synthase subunit HisF	952461.peg.1454	Imidazole glycerol phosphate synthase cyclase subunit	409.167	0.58	0.007
n36_20040	Phosphoribosylformylglycinamidine synthase subunit PurL	952461.peg.2045	Phosphoribosylformylglycinamidine synthase, synthetase subunit (EC 6.3.5.3)	15787.3	0.58	0
n36_21350	Cobalamin			251.333	0.58	0.001
n36_23000	ATP-dependent 6-phosphofructokinase	952461.peg.2351	6-phosphofructokinase, eukaryotic type (EC 2.7.1.11)	2257.5	0.58	0.003
n36_23320	Antitoxin YqcF	952461.peg.2383	hypothetical protein	925.333	0.58	0.002
n36_23380	hypothetical protein	952461.peg.2389	Pseudokinase domain in MviN	2365.67	0.58	0
n36_23870	Alanine racemase	952461.peg.2439	FIG00945500: hypothetical protein	1095.5	0.58	0
n36_01420	hypothetical protein	952461.peg.147	hypothetical protein	1255.83	0.57	0.006
n36_03160	Putative N-acetylmannosamine-6-phosphate 2-epimerase	952461.peg.330	N-acetylmannosamine-6-phosphate 2-epimerase (EC 5.1.3.9)	23.6667	0.57	0.033
n36_04160	Alkaline shock protein 23	952461.peg.427	Alkaline shock protein 23	6431.67	0.57	0.011
n36_06080	hypothetical protein	952461.peg.616	hypothetical protein	4135.5	0.57	0.01
n36_06310	hypothetical protein	952461.peg.639	Intracellular protease	5893.83	0.57	0.003
n36_09700	Transcriptional regulatory protein LnrK	952461.peg.991	Two-component transcriptional response regulator, LuxR family	847	0.57	0
n36_13930	Argininosuccinate lyase	952461.peg.1423	Argininosuccinate lyase (EC 4.3.2.1)	1020.83	0.57	0
n36_17260	Beta-galactosidase	952461.peg.1755	beta-galactosidase (EC 3.2.1.23)	1322.5	0.57	0.001
n36_17670	Malate dehydrogenase	952461.peg.1801	Malate dehydrogenase (EC 1.1.1.37)	9494.83	0.57	0.011
n36_17710	Bifunctional protein FolD protein	952461.peg.1806	Methenyltetrahydrofolate cyclohydrolase (EC 3.5.4.9) / Methylenetetrahydrofolate dehydrogenase (NADP+) (EC 1.5.1.5)	2283.67	0.57	0
n36_23710	putative symporter YjmB	952461.peg.2423	Glucuronide transporter UidB	11	0.57	0.033
n36_05520	Molybdenum cofactor guanylyltransferase	952461.peg.566	Molybdenum cofactor guanylyltransferase (EC 2.7.7.77)	108.167	0.56	0.021
n36_09460	Threonine/homoserine exporter RhtA	952461.peg.967	Integral membrane protein	203.833	0.56	0.001
n36_10630	hypothetical protein	952461.peg.1085	FIG00945288: hypothetical protein	5322	0.56	0.028
n36_13230	Linear gramicidin synthase subunit B	952461.peg.1351	Non-ribosomal peptide synthetase	719.167	0.56	0.034
n36_13470	hypothetical protein	952461.peg.1378	Uncharacterized protein SCO5199	3756.5	0.56	0
n36_16610	hypothetical protein	952461.peg.1690	P-loop GTPase domain-containing protein Sros_8871	2533	0.56	0
n36_16860	hypothetical protein	952461.peg.1709	hypothetical protein	1245.83	0.56	0.005
n36_22930	hypothetical protein	952461.peg.2344	Transcriptional regulator, AcrR family	1903.5	0.56	0
n36_00720	UDP-glucose 4-epimerase	952461.peg.76	UDP-glucose 4-epimerase (EC 5.1.3.2)	4608.33	0.55	0.001
n36_04630	Cobalt transport protein CbiN	952461.peg.475	Cobalt ECF transporter, additional substrate-binding protein CbiN	912.333	0.55	0.004
n36_05710	hypothetical protein	952461.peg.584	Transcriptional regulator, MarR family	189.333	0.55	0.001
n36_06210	4-hydroxy-3-methylbut-2-enyl diphosphate reductase 2	952461.peg.629	4-hydroxy-3-methylbut-2-enyl diphosphate reductase (EC 1.17.7.4)	4979.5	0.55	0.001
n36_06330	Arginine/ornithine antiporter	952461.peg.641	Arginine/ornithine antiporter ArcD	765.833	0.55	0.033
n36_08710	Nucleotide-binding protein	952461.peg.890	RNase adapter protein RapZ	490.333	0.55	0
n36_16540	putative protein	952461.peg.1682	Fe-S protein, homolog of lactate dehydrogenase SO1521	1290	0.55	0.014
n36_17390	Pyridoxine kinase	952461.peg.1769	Novel pyridoxal kinase, thiD family (EC 2.7.1.35)	5350.33	0.55	0
n36_17500	putative phosphomannomutase	952461.peg.1782	Probable phosphomannomutase pmmB (EC 5.4.2.8)	2242.33	0.55	0.007
n36_18110	8-oxo-dGTP diphosphatase	952461.peg.1849	Mutator MutT protein (7,8-dihydro-8-oxoguanine-triphosphatase) (EC 3.6.1.-)	129.5	0.55	0.002
n36_19620	Salicylate biosynthesis isochorismate synthase	952461.peg.2007	Isochorismate synthase (EC 5.4.4.2) @ Menaquinone-specific isochorismate synthase (EC 5.4.4.2)	6572.83	0.55	0
n36_21240	hypothetical protein	952461.peg.2175	Cyanophycinase (EC 3.4.15.6)	3145	0.55	0
n36_22490	Thiamine thiazole synthase	952461.peg.2296	Electron transfer flavoprotein-quinone oxidoreductase	1624.67	0.55	0.031
n36_22950	Cys-tRNA(Pro)/Cys-tRNA(Cys) deacylase YbaK	952461.peg.2346	Cys-tRNA(Pro) deacylase YbaK	196.167	0.55	0
n36_05260	tRNA-Arg(cct)			126.333	0.54	0.025
n36_09650	Trans,polycis-polyprenyl diphosphate synthase ((2Z,6E)-farnesyl diphosphate specific)	952461.peg.986	Trans,polycis-decaprenyl diphosphate synthase (EC 2.5.1.86)	316.667	0.54	0
n36_12580	Pyridoxal kinase PdxY	952461.peg.1280	Pyridoxal kinase (EC 2.7.1.35)	710.5	0.54	0.017
n36_17700	hypothetical protein	952461.peg.1805	FIG00946330: hypothetical protein	389.5	0.54	0
n36_18670	putative protein	952461.peg.1908	ABC transporter, substrate-binding protein (cluster 5, nickel/peptides/opines)	467	0.54	0.011
n36_22470	hypothetical protein	952461.peg.2294	Cytosine/purine/uracil/thiamine/allantoin permease family protein	121.333	0.54	0.016
n36_23240	hypothetical protein	952461.peg.2376	hypothetical protein	423.5	0.54	0.019
n36_00400	hypothetical protein	952461.peg.44	Acetyltransferase	171.667	0.53	0.02
n36_00700	Pseudouridine kinase	952461.peg.74	hypothetical protein	1664	0.53	0.031
n36_02600	Release factor glutamine methyltransferase	952461.peg.269	Putative methyltransferase SCO3545	165.333	0.53	0.004
n36_04100	putative tRNA/rRNA methyltransferase	952461.peg.421	23S rRNA (guanosine(2251)-2'-O)-methyltransferase (EC 2.1.1.185)	3029.67	0.53	0.027
n36_06230	putative M18 family aminopeptidase 2	952461.peg.631	Aspartyl aminopeptidase (EC 3.4.11.21)	1230.83	0.53	0.013
n36_10710	hypothetical protein	952461.peg.1095	hypothetical protein	437.5	0.53	0.002
n36_17240	hypothetical protein	952461.peg.1752	Dolichol-phosphate mannosyltransferase (EC 2.4.1.83) in lipid-linked oligosaccharide synthesis cluster	3330.33	0.53	0.012
n36_19960	Phosphoribosylformylglycinamidine cyclo-ligase	952461.peg.2037	Phosphoribosylformylglycinamidine cyclo-ligase (EC 6.3.3.1)	2549.33	0.53	0.027
n36_20510	hypothetical protein	952461.peg.2095	hypothetical protein	918.167	0.53	0.035
n36_22940	hypothetical protein	952461.peg.2345	Aminodeoxychorismate lyase (EC 4.1.3.38)	1213.17	0.53	0
n36_00390	hypothetical protein	952461.peg.43	hypothetical protein	867.5	0.52	0.001
n36_01340	tRNA-Ala(tgc)			35	0.52	0.031
n36_14580	hypothetical protein	952461.peg.1484	Predicted biotin repressor from TetR family	111	0.52	0.026
n36_17160	hypothetical protein	952461.peg.1743	hypothetical protein	533.333	0.52	0
n36_19060	hypothetical protein	952461.peg.1951	hypothetical protein	326.5	0.52	0.003
n36_19740	PEP-dependent dihydroxyacetone kinase, ADP-binding subunit DhaL	952461.peg.2020	Phosphoenolpyruvate-dihydroxyacetone phosphotransferase (EC 2.7.1.121), ADP-binding subunit DhaL	2976.17	0.52	0.031
n36_23340	Glycerate 2-kinase	952461.peg.2385	Glycerate kinase (EC 2.7.1.31)	657	0.52	0.015
n36_08720	Putative gluconeogenesis factor	952461.peg.891	FIG002813: LPPG:FO 2-phospho-L-lactate transferase like, CofD-like	490.333	0.51	0
n36_12280	Ribulose-phosphate 3-epimerase	952461.peg.1251	Ribulose-phosphate 3-epimerase (EC 5.1.3.1)	552.333	0.51	0.004
n36_14430	DNA repair protein RecN	952461.peg.1472	DNA repair protein RecN	1983.83	0.51	0.002
n36_20170	Phosphoribosylformylglycinamidine synthase subunit PurQ	952461.peg.2058	Phosphoribosylformylglycinamidine synthase, glutamine amidotransferase subunit (EC 6.3.5.3)	3117.5	0.51	0
n36_22880	GABA permease	not found in RAST	no annotation in RAST	2189.67	0.51	0.03
n36_01660	ATP-dependent RNA helicase HrpB	952461.peg.172	ATP-dependent helicase	895	0.5	0.004
n36_03080	hypothetical protein	952461.peg.321	FIG056164: rhomboid family serine protease	941.167	0.5	0
n36_06300	Organic hydroperoxide resistance protein OhrB	952461.peg.638	Organic hydroperoxide resistance protein	3850.33	0.5	0.003
n36_10310	hypothetical protein	952461.peg.1052	Fructosamine-3-kinase	571	0.5	0.007
n36_11730	Aryl-phospho-beta-D-glucosidase BglH	952461.peg.1196	6-phospho-beta-glucosidase (EC 3.2.1.86)	1805	0.5	0.001
n36_14790	Methylated-DNA--protein-cysteine methyltransferase	952461.peg.1504	Methylated-DNA--protein-cysteine methyltransferase (EC 2.1.1.63)	1117	0.5	0
n36_22150	tRNA-Ser(cga)			59	0.5	0.045
n36_22270	tRNA-Ser(gct)			159	0.5	0.043
n36_08010	hypothetical protein	952461.peg.821	Transcriptional regulator, GntR family	548	0.49	0.008
n36_09540	Proline iminopeptidase	952461.peg.975	Proline iminopeptidase (EC 3.4.11.5)	777.333	0.49	0
n36_09830	hypothetical protein	952461.peg.1004	hypothetical protein	1342.33	0.49	0.012
n36_13060	D-3-phosphoglycerate dehydrogenase	952461.peg.1330	D-3-phosphoglycerate dehydrogenase (EC 1.1.1.95)	1508.17	0.49	0.024
n36_13700	Ribosome hibernation promotion factor	952461.peg.1400	Ribosome hibernation promoting factor Hpf	3916.17	0.49	0.035
n36_17250	putative cell wall biosynthesis protein LcpB	952461.peg.1754	Cell envelope-associated transcriptional attenuator LytR-CpsA-Psr, subfamily A1	1443	0.49	0.024
n36_19820	N-acetyl-D-glucosamine kinase	952461.peg.2028	Transcriptional regulator, ROK family	557.167	0.49	0.003
n36_01440	hypothetical protein	952461.peg.150	Putative membrane-spanning protein	1734	0.48	0.001
n36_02440	hypothetical protein	952461.peg.252	RidA/YER057c/UK114 superfamily, group 1	1004.5	0.48	0.004
n36_04560	Cobalamin			92	0.48	0.016
n36_05220	Diphtheria toxin repressor	952461.peg.536	Iron-dependent repressor IdeR/DtxR	2745.5	0.48	0
n36_05700	4-diphosphocytidyl-2-C-methyl-D-erythritol kinase	952461.peg.583	4-diphosphocytidyl-2-C-methyl-D-erythritol kinase (EC 2.7.1.148)	550.333	0.48	0.002
n36_06370	Arginine repressor	952461.peg.645	Arginine pathway regulatory protein ArgR, repressor of arg regulon	78.8333	0.48	0.034
n36_07930	(2E,6E)-farnesyl diphosphate synthase	952461.peg.811	Geranylgeranyl diphosphate synthase (EC 2.5.1.29)	1108.83	0.48	0.026
n36_08420	hypothetical protein	952461.peg.861	hypothetical protein	95.8333	0.48	0.013
n36_09810	DNA primase	952461.peg.1002	DNA primase DnaG	6510.33	0.48	0.001
n36_11270	putative peptidyl-prolyl cis-trans isomerase B	952461.peg.1151	Probable peptidyl-prolyl cis-trans isomerase B (EC 5.2.1.8) (PPIase B) (Rotamase B)	513.5	0.48	0.022
n36_13290	hypothetical protein	952461.peg.1357	hypothetical protein	22.6667	0.48	0.05
n36_14320	hypothetical protein	952461.peg.1460	FIG005453: Putative DeoR-family transcriptional regulator	513.167	0.48	0
n36_15690	hypothetical protein	952461.peg.1595	hypothetical protein	193	0.48	0.012
n36_15830	23S rRNA (guanosine-2'-O-)-methyltransferase RlmB	952461.peg.1610	putative rRNA methylase	647.5	0.48	0.029
n36_18640	hypothetical protein	952461.peg.1905	hypothetical membane-associated protein	526.5	0.48	0.018
n36_18980	hypothetical protein	952461.peg.1942	Predicted membrane protein (DUF2319)	838.833	0.48	0.003
n36_20070	hypothetical protein	952461.peg.2049	conserved hypothetical protein	593.5	0.48	0.043
n36_04170	hypothetical protein	952461.peg.428	hypothetical protein	185.667	0.47	0.039
n36_05920	Nucleoside triphosphatase NudI	952461.peg.603	hypothetical protein	2532.67	0.47	0.004
n36_09870	hypothetical protein	952461.peg.1007	Trehalose-6-phosphate phosphatase (EC 3.1.3.12)	252.5	0.47	0.037
n36_17980	Inosine-5'-monophosphate dehydrogenase	952461.peg.1835	Inosine-5'-monophosphate dehydrogenase (EC 1.1.1.205) / CBS domain	5178.83	0.47	0
n36_19430	(3S)-malyl-CoA thioesterase	952461.peg.1988	L-malyl-CoA/beta-methylmalyl-CoA lyase	2079	0.47	0.02
n36_21100	hypothetical protein	952461.peg.2160	5'-nucleotidase (EC 3.1.3.5)	152.5	0.47	0.048
n36_02740	putative protein	952461.peg.283	Phosphoglycerate mutase family protein	462.667	0.46	0.005
n36_02850	Peptidoglycan-associated lipoprotein	952461.peg.296	hypothetical protein	133.667	0.46	0.006
n36_03750	putative oxidoreductase	952461.peg.388	YdfG-like protein	3213.33	0.46	0
n36_04180	hypothetical protein	952461.peg.429	Alkaline shock protein 23	1595.33	0.46	0.041
n36_11440	IscS-like cysteine desulfurase	952461.peg.1168	Cysteine desulfurase (EC 2.8.1.7)	639.167	0.46	0.01
n36_11990	hypothetical protein	952461.peg.1222	FIG00946079: hypothetical protein	964.5	0.46	0.002
n36_14440	NAD kinase	952461.peg.1473	NAD kinase (EC 2.7.1.23)	1381.67	0.46	0.002
n36_18050	hypothetical protein	952461.peg.1843	hypothetical protein	377.667	0.46	0.011
n36_19230	tRNA-Thr(ggt)			205.5	0.46	0.053
n36_22260	tRNA-Arg(acg)			63.1667	0.46	0.053
n36_23880	UDP-N-acetylmuramoylpentapeptide-lysine N(6)-alanyltransferase	952461.peg.2440	Lipid II:glycine glycyltransferase (EC 2.3.2.16)	2417.33	0.46	0.002
n36_00560	hypothetical protein	952461.peg.60	ABC transporter, fused permease protein	21160.5	0.45	0.043
n36_02020	hypothetical protein	952461.peg.209	hypothetical protein	872.333	0.45	0.007
n36_04190	hypothetical protein	952461.peg.430	hypothetical protein	3244.5	0.45	0.032
n36_06430	Neopullulanase	952461.peg.651	Neopullulanase (EC 3.2.1.135)	239.5	0.45	0.002
n36_08060	hypothetical protein	952461.peg.826	FIG017342: transmembrane protein	629.667	0.45	0.04
n36_11530	hypothetical protein	952461.peg.1177	hypothetical protein	1740.83	0.45	0.026
n36_12110	Chorismate synthase	952461.peg.1234	Chorismate synthase (EC 4.2.3.5)	756.5	0.45	0.002
n36_13050	Histidinol-phosphatase	952461.peg.1329	Histidinol-phosphatase [alternative form] (EC 3.1.3.15)	1011.83	0.45	0.001
n36_17220	Mannose-1-phosphate guanylyltransferase RfbM	952461.peg.1749	Mannose-1-phosphate guanylyltransferase (EC 2.7.7.13)	3963.33	0.45	0.021
n36_19750	PEP-dependent dihydroxyacetone kinase, phosphoryl donor subunit DhaM	952461.peg.2021	Phosphoenolpyruvate-dihydroxyacetone phosphotransferase (EC 2.7.1.121), subunit DhaM; DHA-specific IIA component	1961.17	0.45	0.047
n36_20630	Alcohol dehydrogenase	952461.peg.2107	Alcohol dehydrogenase (EC 1.1.1.1)	898.5	0.45	0.039
n36_20730	Deoxyribose-phosphate aldolase	952461.peg.2119	Deoxyribose-phosphate aldolase (EC 4.1.2.4)	1270	0.45	0.025
n36_04090	hypothetical protein	952461.peg.420	hypothetical protein	187.167	0.44	0.058
n36_09310	hypothetical protein	952461.peg.951	Rhomboid family protein	419.667	0.44	0.008
n36_12230	putative primosomal protein N'	952461.peg.1246	Helicase PriA essential for oriC/DnaA-independent DNA replication	5368.83	0.44	0.007
n36_12410	tRNA-Pro(ggg)			10.3333	0.44	0.042
n36_12610	Dihydrolipoyl dehydrogenase	952461.peg.1282	Dihydrolipoamide dehydrogenase (EC 1.8.1.4)	6966.5	0.44	0
n36_12700	Corrinoid adenosyltransferase	952461.peg.1294	ATP:Cob(I)alamin adenosyltransferase (EC 2.5.1.17)	773	0.44	0.006
n36_13010	hypothetical protein	952461.peg.1325	hypothetical protein	3682.67	0.44	0.033
n36_15500	hypothetical protein	952461.peg.1576	hypothetical protein	2384	0.44	0.005
n36_16620	hypothetical protein	952461.peg.1691	putative membrane protein	3237	0.44	0.039
n36_17430	hypothetical protein	952461.peg.1773	hypothetical protein	196.833	0.44	0.007
n36_21870	Beta-hexosaminidase	952461.peg.2236	beta-glycosyl hydrolase	1132.5	0.44	0.013
n36_22830	Anaerobic glycerol-3-phosphate dehydrogenase subunit C	952461.peg.2333	Anaerobic glycerol-3-phosphate dehydrogenase subunit C (EC 1.1.5.3)	1437	0.44	0.032
n36_02000	FHA domain-containing protein FhaB	952461.peg.207	FHA-domain-containing protein	1920.5	0.43	0.001
n36_06910	Sec-independent protein translocase protein TatB	952461.peg.700	Twin-arginine translocation protein TatB	834.167	0.43	0.026
n36_07900	Serine/threonine-protein kinase PknD	952461.peg.808	Serine/threonine protein kinase PknL (EC 2.7.11.1)	5971.67	0.43	0.002
n36_08620	UvrABC system protein B	952461.peg.881	Excinuclease ABC subunit B	5578	0.43	0.017
n36_09790	Deoxyguanosinetriphosphate triphosphohydrolase-like protein	952461.peg.1000	dNTP triphosphohydrolase, broad substrate specificity	647.333	0.43	0.022
n36_12550	Undecaprenyl-phosphate mannosyltransferase	952461.peg.1277	Undecaprenyl-phosphate mannosyltransferase (EC 2.4.1.54)	1705.5	0.43	0.004
n36_15750	Ribosome-recycling factor	952461.peg.1601	Ribosome recycling factor	1134.33	0.43	0.006
n36_20060	Aminopeptidase N	952461.peg.2047	Membrane alanine aminopeptidase N (EC 3.4.11.2)	3288.67	0.43	0
n36_21140	hypothetical protein	952461.peg.2165	hypothetical protein	29.3333	0.43	0.062
n36_21190	hypothetical protein	952461.peg.2170	hypothetical protein	8802.33	0.43	0.035
n36_22540	Pca regulon regulatory protein	952461.peg.2301	Transcriptional regulator, IclR family	110.333	0.43	0.025
n36_23100	hypothetical protein	952461.peg.2361	Alanine dehydrogenase (EC 1.4.1.1)	312.833	0.43	0.058
n36_23520	Deoxyribonucleoside regulator	952461.peg.2403	Transcriptional regulator, DeoR family	947.833	0.43	0.001
n36_02810	Hypoxanthine-guanine phosphoribosyltransferase	952461.peg.291	Hypoxanthine-guanine phosphoribosyltransferase (EC 2.4.2.8)	2210.17	0.42	0.013
n36_06060	Uracil-DNA glycosylase	952461.peg.614	Uracil-DNA glycosylase, family 1 (EC 3.2.2.27)	271.5	0.42	0.005
n36_11630	Glutamate synthase [NADPH] small chain	952461.peg.1187	Glutamate synthase [NADPH] small chain (EC 1.4.1.13)	603.667	0.42	0.017
n36_13120	tRNA-Met(cat)			374.5	0.42	0.057
n36_14150	tRNA-Glu(ctc)			53.8333	0.42	0.05
n36_14880	Fumarate reductase iron-sulfur subunit	952461.peg.1513	Succinate dehydrogenase iron-sulfur protein (EC 1.3.5.1)	4302.5	0.42	0.019
n36_17400	hypothetical protein	952461.peg.1770	Malonate permease	25.3333	0.42	0.062
n36_19350	Neutral endopeptidase	952461.peg.1977	Metallopeptidase	2851.5	0.42	0.001
n36_19790	hypothetical protein	952461.peg.2025	patatin-like phospholipase	807.5	0.42	0.029
n36_20310	hypothetical protein	952461.peg.2072	hypothetical protein	442.167	0.42	0.017
n36_21590	hypothetical protein	952461.peg.2211	FIG00944964: hypothetical protein	164.167	0.42	0.006
n36_21620	Monoacylglycerol lipase	952461.peg.2213	Lysophospholipase L2 (EC 3.1.1.5)	7171.67	0.42	0.059
n36_23010	Alanine dehydrogenase	952461.peg.2352	Alanine dehydrogenase (EC 1.4.1.1)	18935.7	0.42	0.061
n36_01460	UDP-2-acetamido-3-amino-2,3-dideoxy-D-glucuronate N-acetyltransferase	952461.peg.152	2,3,4,5-tetrahydropyridine-2,6-dicarboxylate N-acetyltransferase (EC 2.3.1.89)	7098.5	0.41	0.001
n36_01710	hypothetical protein	952461.peg.176	FIG00945249: hypothetical protein	5784.17	0.41	0.032
n36_02830	GTP cyclohydrolase 1	952461.peg.293	GTP cyclohydrolase I (EC 3.5.4.16) type 1	73	0.41	0.064
n36_11100	hypothetical protein	952461.peg.1133	Uncharacterized protein YlxW	325.333	0.41	0.01
n36_12070	Alanine--tRNA ligase	952461.peg.1230	Alanyl-tRNA synthetase (EC 6.1.1.7)	10083.3	0.41	0.002
n36_12290	hypothetical protein	952461.peg.1252	hypothetical protein	298.333	0.41	0.003
n36_19870	tRNA-Lys(ttt)			48.6667	0.41	0.067
n36_20640	Putative alcohol dehydrogenase D	952461.peg.2108	Alcohol dehydrogenase (EC 1.1.1.1)	397.333	0.41	0.055
n36_00780	Succinate-semialdehyde dehydrogenase	952461.peg.83	Succinate-semialdehyde dehydrogenase [NAD(P)+] (EC 1.2.1.16)	10398.3	0.4	0.05
n36_04210	RNA polymerase sigma-H factor	952461.peg.432	RNA polymerase sigma factor RpoE	1409	0.4	0.073
n36_04400	Putative NADP-dependent oxidoreductase YfmJ	952461.peg.451	Putative oxidoreductase YncB	4064.5	0.4	0.071
n36_07990	High-affinity gluconate transporter	952461.peg.819	Gluconate transporter family protein	241.833	0.4	0.053
n36_12260	hypothetical protein	952461.peg.1249	FIG00945638: hypothetical protein	1701	0.4	0.005
n36_21570	hypothetical protein	952461.peg.2209	Phospholipid-binding protein	3533.17	0.4	0.054
n36_22120	hypothetical protein	952461.peg.2262	hypothetical protein	587	0.4	0.008
n36_22130	hypothetical protein	952461.peg.2263	hypothetical protein	1207	0.4	0
n36_22720	hypothetical protein	952461.peg.2322	Short-chain dehydrogenase	2333	0.4	0.01
n36_01730	Pyruvate-flavodoxin oxidoreductase	952461.peg.179	Pyruvate-flavodoxin oxidoreductase	5876.5	0.39	0.054
n36_02780	Inorganic pyrophosphatase	952461.peg.288	Inorganic pyrophosphatase (EC 3.6.1.1)	836.5	0.39	0.019
n36_02950	hypothetical protein	952461.peg.308	FIG027937: secreted protein	472.333	0.39	0.004
n36_04450	Transcriptional regulatory protein DesR	952461.peg.458	Two-component transcriptional response regulator, LuxR family	188	0.39	0.049
n36_04670	Precorrin-6Y C(5,15)-methyltransferase [decarboxylating]	952461.peg.479	Precorrin-6Y C(5,15)-methyltransferase [decarboxylating] (EC 2.1.1.132)	546.167	0.39	0.006
n36_04840	S-ribosylhomocysteine lyase	952461.peg.496	S-ribosylhomocysteine lyase (EC 4.4.1.21) @ Autoinducer-2 production protein LuxS	605.5	0.39	0.005
n36_09740	hypothetical protein	952461.peg.995	Succinate dehydrogenase cytochrome b subunit	431	0.39	0.032
n36_10850	23S rRNA (uracil-C(5))-methyltransferase RlmCD	952461.peg.1109	23S rRNA (uracil(1939)-C(5))-methyltransferase (EC 2.1.1.190)	776.333	0.39	0.035
n36_11320	Phosphoglucomutase	952461.peg.1156	Phosphoglucomutase (EC 5.4.2.2)	7928.17	0.39	0.002
n36_11330	putative protein	952461.peg.1157	FIG000875: Thioredoxin domain-containing protein EC-YbbN	4406.83	0.39	0.003
n36_14270	putative helicase HelY	952461.peg.1455	FIG005666: putative helicase	2812.83	0.39	0.05
n36_15760	Uridylate kinase	952461.peg.1602	Uridylate kinase (EC 2.7.4.22)	2615.17	0.39	0.029
n36_16810	tRNA-Lys(ctt)			78.8333	0.39	0.078
n36_21710	putative protein YpbG	952461.peg.2221	Uncharacterized metalohydrolase SCO3582	2951.67	0.39	0.051
n36_23530	Transketolase	952461.peg.2404	Transketolase (EC 2.2.1.1)	5886.33	0.39	0.025
n36_02030	hypothetical protein	952461.peg.210	hypothetical protein	993.5	0.38	0.041
n36_03860	Phosphate-specific transport system accessory protein PhoU	952461.peg.398	Phosphate transport system regulatory protein PhoU	583.5	0.38	0.007
n36_04740	Nicotinate-nucleotide--dimethylbenzimidazole phosphoribosyltransferase	952461.peg.484	Nicotinate-nucleotide--dimethylbenzimidazole phosphoribosyltransferase (EC 2.4.2.21) / Adenosylcobinamide kinase (EC 2.7.1.156) / Adenosylcobinamide-phosphate guanylyltransferase (EC 2.7.7.62) / Nicotinate-nucleotide--dimethylbenzimidazole phosphoribosyltransferase (EC 2.4.2.21)	1204.17	0.38	0.01
n36_04850	Mannose-6-phosphate isomerase	952461.peg.497	Mannose-6-phosphate isomerase (EC 5.3.1.8)	730.333	0.38	0.005
n36_05340	[Ribosomal protein S5]-alanine N-acetyltransferase	952461.peg.548	Ribosomal-protein-S5p-alanine acetyltransferase (EC 2.3.1.128)	549.333	0.38	0.075
n36_05360	tRNA-Ala(cgc)			69.8333	0.38	0.084
n36_08900	GTPase Obg	952461.peg.909	GTP-binding protein Obg	4873.33	0.38	0.058
n36_10340	Protein MG115	952461.peg.1055	Nicotinamide-nucleotide amidase (EC 3.5.1.42)	502.5	0.38	0.063
n36_12360	Proteasome subunit beta	952461.peg.1259	Proteasome subunit beta (EC 3.4.25.1), bacterial	725.333	0.38	0.001
n36_12640	hypothetical protein	952461.peg.1285	FIG00945729: hypothetical protein	642.5	0.38	0.073
n36_13620	L-asparagine permease 2	952461.peg.1392	L-asparagine permease	1207	0.38	0.014
n36_15960	Protein ElaA	952461.peg.1623	N-acetyltransferase ElaA	54.5	0.38	0.083
n36_21810	50S ribosomal protein L31 type B	952461.peg.2230	LSU ribosomal protein L31p @ LSU ribosomal protein L31p, zinc-independent	110.5	0.38	0.059
n36_22080	hypothetical protein	952461.peg.2258	hypothetical protein	425.167	0.38	0.018
n36_22520	Acetyl-CoA:oxalate CoA-transferase	952461.peg.2299	hypothetical protein	1515.83	0.38	0.086
n36_00890	Diacetylchitobiose uptake system permease protein NgcG	952461.peg.94	ABC transporter, permease protein 2 (cluster 1, maltose/g3p/polyamine/iron)	157.333	0.37	0.04
n36_00960	ATP-dependent 6-phosphofructokinase 2	952461.peg.102	6-phosphofructokinase (EC 2.7.1.11)	712	0.37	0.008
n36_03000	hypothetical protein	952461.peg.313	hypothetical protein	171.833	0.37	0.063
n36_03500	Putative ketoacyl reductase	952461.peg.364	hypothetical protein	2861.67	0.37	0.002
n36_04860	hypothetical protein	952461.peg.498	hypothetical protein	438.167	0.37	0.019
n36_11120	hypothetical protein	952461.peg.1135	FHA-domain-containing protein	2250.33	0.37	0.029
n36_11130	putative HTH-type transcriptional regulator	952461.peg.1136	regulatory protein	859	0.37	0.002
n36_11660	hypothetical protein	952461.peg.1190	FIG00945515: hypothetical protein	2143.17	0.37	0.044
n36_12590	Pyridoxal kinase PdxY	not found in RAST	no annotation in RAST	405.167	0.37	0.029
n36_14950	putative protein	952461.peg.1520	Amidohydrolase family protein	2257	0.37	0.01
n36_16370	tRNA-Pro(tgg)			19.8333	0.37	0.087
n36_17420	hypothetical protein	952461.peg.1772	hypothetical protein	86.3333	0.37	0.056
n36_20420	tRNA (guanosine(18)-2'-O)-methyltransferase	952461.peg.2085	probable RNA methyltransferase	413.333	0.37	0.018
n36_20760	Pyruvate, phosphate dikinase	952461.peg.2122	Pyruvate,phosphate dikinase (EC 2.7.9.1)	52600.5	0.37	0.05
n36_21230	putative low molecular weight protein-tyrosine-phosphatase	952461.peg.2174	Low molecular weight protein tyrosine phosphatase (EC 3.1.3.48)	335.167	0.37	0.09
n36_22300	Galactokinase	952461.peg.2277	Galactokinase (EC 2.7.1.6)	512	0.37	0.089
n36_22780	hypothetical protein	952461.peg.2328	Repressor CsoR of the copZA operon	8758	0.37	0.012
n36_23030	hypothetical protein	952461.peg.2355	Glycerate kinase (EC 2.7.1.31)	16.6667	0.37	0.084
n36_00260	Glycerol kinase	952461.peg.26	Xylulose kinase (EC 2.7.1.17)	86.5	0.36	0.089
n36_04240	Diacetylchitobiose uptake system ATP-binding protein MsiK	952461.peg.435	Glycerol-3-phosphate ABC transporter, ATP-binding protein UgpC (TC 3.A.1.1.3)	3994.17	0.36	0.099
n36_04380	hypothetical protein	952461.peg.449	DUF488 family protein SAV0238	249.5	0.36	0.023
n36_04510	Siroheme synthase	952461.peg.464	Cobalt-precorrin-4 C(11)-methyltransferase (EC 2.1.1.271)	858.167	0.36	0.063
n36_09110	L-lactate dehydrogenase 2	952461.peg.930	L-lactate dehydrogenase (EC 1.1.1.27)	812.833	0.36	0.045
n36_10930	Tryptophanase 1	952461.peg.1119	Tryptophanase (EC 4.1.99.1)	45264.8	0.36	0.099
n36_11140	putative protein	952461.peg.1137	hypothetical protein	1107.33	0.36	0.063
n36_12020	hypothetical protein	952461.peg.1225	Transcriptional regulator, AcrR family	205.5	0.36	0.03
n36_13650	NAD-specific glutamate dehydrogenase	952461.peg.1395	NAD-specific glutamate dehydrogenase (EC 1.4.1.2), large form	5595.5	0.36	0.061
n36_14130	3-isopropylmalate dehydratase large subunit	952461.peg.1442	3-isopropylmalate dehydratase large subunit (EC 4.2.1.33)	91.3333	0.36	0.061
n36_14600	Phenylalanine--tRNA ligase beta subunit	952461.peg.1486	Phenylalanyl-tRNA synthetase beta chain (EC 6.1.1.20)	4420.33	0.36	0.048
n36_17310	Bifunctional ligase/repressor BirA	952461.peg.1760	Biotin--protein ligase (EC 6.3.4.9)(EC 6.3.4.10)(EC 6.3.4.11)(EC 6.3.4.15)	655.833	0.36	0.078
n36_17490	Purine nucleoside phosphorylase	952461.peg.1781	Purine nucleoside phosphorylase (EC 2.4.2.1)	956	0.36	0.091
n36_18960	Glutamine--tRNA ligase	952461.peg.1940	Glutaminyl-tRNA synthetase (EC 6.1.1.18)	1666.17	0.36	0.002
n36_19190	hypothetical protein	952461.peg.1963	(3R)-hydroxyacyl-ACP dehydratase subunit HadB	789.833	0.36	0.03
n36_20800	hypothetical protein	952461.peg.2126	Phosphoserine phosphatase (EC 3.1.3.3)	173.833	0.36	0.067
n36_22280	Polyisoprenyl-teichoic acid--peptidoglycan teichoic acid transferase TagU	952461.peg.2275	Membrane associated protein	5646.17	0.36	0
n36_22560	Serine--tRNA ligase	952461.peg.2303	Seryl-tRNA synthetase (EC 6.1.1.11)	2355.5	0.36	0.009
n36_00820	hypothetical protein	952461.peg.87	hypothetical protein	159.167	0.35	0.079
n36_01390	hypothetical protein	952461.peg.144	hypothetical protein	1464.83	0.35	0.003
n36_07520	Octanoyltransferase	952461.peg.770	Octanoate-[acyl-carrier-protein]-protein-N-octanoyltransferase (EC 2.3.1.181)	823.333	0.35	0.075
n36_10440	hypothetical protein	952461.peg.1065	Uncharacterized protein MSMEG_5635	27964.7	0.35	0.093
n36_15490	Ribosome maturation factor RimP	952461.peg.1575	Bacterial ribosome SSU maturation protein RimP	410	0.35	0.054
n36_15610	hypothetical protein	952461.peg.1587	Thiaminase II (EC 3.5.99.2) involved in salvage of thiamin pyrimidine moiety, TenA subgroup with conserved Glu in active site	240.5	0.35	0.035
n36_15630	hypothetical protein	952461.peg.1589	hypothetical protein	45.3333	0.35	0.101
n36_15940	hypothetical protein	952461.peg.1621	hypothetical protein	702.667	0.35	0.1
n36_17800	Riboflavin biosynthesis protein RibD	952461.peg.1816	Diaminohydroxyphosphoribosylaminopyrimidine deaminase (EC 3.5.4.26) / 5-amino-6-(5-phosphoribosylamino)uracil reductase (EC 1.1.1.193)	795.667	0.35	0.018
n36_19180	UDP-N-acetylenolpyruvoylglucosamine reductase	952461.peg.1962	UDP-N-acetylenolpyruvoylglucosamine reductase (EC 1.3.1.98)	3528	0.35	0.032
n36_20530	putative flavin reductase	952461.peg.2097	FIG00945183: hypothetical protein	806.667	0.35	0.101
n36_22860	Glyoxylate/hydroxypyruvate reductase B	952461.peg.2336	D-3-phosphoglycerate dehydrogenase (EC 1.1.1.95)	838.5	0.35	0.012
n36_00580	Oxygen regulatory protein NreC	952461.peg.62	Two-component transcriptional response regulator, NarL/FixJ family	601	0.34	0.028
n36_02690	hypothetical protein	952461.peg.278	hypothetical protein	754	0.34	0.048
n36_03930	Serine hydroxymethyltransferase	952461.peg.405	Serine hydroxymethyltransferase (EC 2.1.2.1)	2313	0.34	0.025
n36_04200	hypothetical protein	952461.peg.431	hypothetical protein	3169.67	0.34	0.09
n36_14590	Biotin synthase	952461.peg.1485	Biotin synthase (EC 2.8.1.6)	452.5	0.34	0.057
n36_22370	2-haloacrylate reductase	952461.peg.2283	Quinone oxidoreductase (EC 1.6.5.5)	1475.17	0.34	0.073
n36_22570	putative protein	952461.peg.2304	hypothetical protein	18103.7	0.34	0.11
n36_02920	Dihydropteroate synthase	952461.peg.305	Dihydropteroate synthase (EC 2.5.1.15)	209	0.33	0.069
n36_03010	hypothetical protein	952461.peg.314	FIG001614: Membrane protein	70.6667	0.33	0.114
n36_07630	hypothetical protein	952461.peg.781	Cytochrome c oxidase polypeptide IV (EC 1.9.3.1)	552.667	0.33	0.02
n36_10540	Universal stress protein	952461.peg.1075	hypothetical protein	5405.17	0.33	0.093
n36_11960	putative protein/MSMEI_2664	952461.peg.1219	Uncharacterized DUF349-containing protein SCO1511	2202.83	0.33	0.022
n36_14310	Protein PafC	952461.peg.1459	FIG019733: possible DNA-binding protein	672.667	0.33	0.031
n36_14670	hypothetical protein	952461.peg.1493	hypothetical protein	1682.17	0.33	0.002
n36_17080	DNA-binding protein HB1	952461.peg.1735	DNA-binding protein HU	2987.17	0.33	0.109
n36_18240	Holo-[acyl-carrier-protein] synthase	952461.peg.1862	Holo-[acyl-carrier-protein] synthase (EC 2.7.8.7)	41.1667	0.33	0.105
n36_18270	hypothetical protein	952461.peg.1866	hypothetical protein	31.5	0.33	0.113
n36_22800	Zinc-type alcohol dehydrogenase-like protein	952461.peg.2330	Zinc-type alcohol dehydrogenase-like protein	2205.83	0.33	0.037
n36_23700	HTH-type transcriptional repressor CytR	952461.peg.2422	Transcriptional regulator, LacI family	635.5	0.33	0.079
n36_00190	tRNA-Ile(gat)			115.167	0.32	0.124
n36_01150	hypothetical protein	952461.peg.121	hypothetical protein	26.5	0.32	0.12
n36_03560	Mycothione reductase	952461.peg.370	NADPH-dependent mycothiol reductase Mtr	36.8333	0.32	0.123
n36_04110	Cysteine--tRNA ligase	952461.peg.422	Cysteinyl-tRNA synthetase (EC 6.1.1.16)	5831.17	0.32	0.126
n36_07780	hypothetical protein	952461.peg.797	hypothetical protein	18495.7	0.32	0.078
n36_10780	hypothetical protein	952461.peg.1102	hypothetical protein	202.167	0.32	0.03
n36_12030	hypothetical protein	952461.peg.1226	hypothetical protein	3119.33	0.32	0.123
n36_14710	hypothetical protein	952461.peg.1497	Uncharacterized protien SCO1664	354.5	0.32	0.044
n36_16430	Ribose-5-phosphate isomerase B	952461.peg.1671	Ribose-5-phosphate isomerase B (EC 5.3.1.6)	908.667	0.32	0.013
n36_22970	hypothetical protein	952461.peg.2348	conserved hypothetical protein	196.833	0.32	0.057
n36_22980	hypothetical protein	952461.peg.2349	L,D-transpeptidase	916.333	0.32	0.024
n36_23740	PPi-type phosphoenolpyruvate carboxykinase	952461.peg.2426	FIG00945414: hypothetical protein	6606.83	0.32	0.006
n36_00810	hypothetical protein	952461.peg.86	FIG00945116: hypothetical protein	73.3333	0.31	0.124
n36_01160	hypothetical protein	952461.peg.122	Predicted alpha-ribazole-5-phosphate synthase CblS for cobalamin biosynthesis	106	0.31	0.08
n36_04220	hypothetical protein	952461.peg.433	FIG00946001: hypothetical protein	261	0.31	0.104
n36_04500	Precorrin-2 C(20)-methyltransferase	952461.peg.463	Cobalt-precorrin-2 C(20)-methyltransferase (EC 2.1.1.151)	1225.67	0.31	0.054
n36_06640	Zinc import ATP-binding protein ZnuC	952461.peg.672	Zinc ABC transporter, ATP-binding protein ZnuC	138.333	0.31	0.056
n36_07270	putative membrane protein	952461.peg.744	DedA protein	514	0.31	0.03
n36_07880	hypothetical protein	952461.peg.806	similar to Zn-dependent hydrolases of the beta-lactamase fold	1152.17	0.31	0.091
n36_10590	hypothetical protein	952461.peg.1081	Beta-mannosidase (EC 3.2.1.25)	833.667	0.31	0.087
n36_13250	N-((2S)-2-amino-2-carboxyethyl)-L-glutamate dehydrogenase	952461.peg.1353	2,3-diaminopropionate for siderophore biosynthesis protein SbnB	1050.83	0.31	0.134
n36_13760	hypothetical protein	952461.peg.1407	CAMP factor	82115	0.31	0.075
n36_15810	hypothetical protein	952461.peg.1608	hypothetical protein	727.5	0.31	0.076
n36_18250	Glutamine--fructose-6-phosphate aminotransferase [isomerizing]	952461.peg.1863	Glutamine--fructose-6-phosphate aminotransferase [isomerizing] (EC 2.6.1.16)	3086.17	0.31	0.003
n36_20550	hypothetical protein	952461.peg.2099	Two-component system sensor histidine kinase	4831.17	0.31	0.087
n36_21210	hypothetical protein	952461.peg.2172	CAMP factor	219	0.31	0.113
n36_22340	tRNA-Ser(tga)			18.6667	0.31	0.104
n36_01430	hypothetical protein	952461.peg.149	hypothetical protein	2199.17	0.3	0.015
n36_01940	Cell division protein CrgA	952461.peg.201	FIG018426: putative septation inhibitor protein	739.667	0.3	0.03
n36_03970	hypothetical protein	952461.peg.409	Succinate dehydrogenase flavoprotein subunit (EC 1.3.5.1)	1136.67	0.3	0.127
n36_04260	L-serine dehydratase 1	952461.peg.437	L-serine dehydratase, beta subunit (EC 4.3.1.17) / L-serine dehydratase, alpha subunit (EC 4.3.1.17)	1581.67	0.3	0.106
n36_04620	Cobalt transport protein CbiM	952461.peg.474	Cobalt ECF transporter, substrate-binding protein CbiM	1921.33	0.3	0.068
n36_05300	hypothetical protein	952461.peg.544	Heat shock protein 22.5 (Hsp22.5)	81	0.3	0.094
n36_08730	putative cell division protein WhiA	952461.peg.892	Sporulation transcription regulator WhiA	304.333	0.3	0.01
n36_09370	3'(2'),5'-bisphosphate nucleotidase CysQ	952461.peg.958	inositol monophosphatase family protein	373.833	0.3	0.058
n36_09390	Heat-inducible transcription repressor HrcA	952461.peg.960	Heat-inducible transcription repressor HrcA	6538.17	0.3	0.074
n36_11090	hypothetical protein	952461.peg.1132	Small basic protein Sbp	148.833	0.3	0.067
n36_11420	Alpha-1,4-glucan:maltose-1-phosphate maltosyltransferase 2	952461.peg.1166	Putative glucanase glgE (EC 3.2.1.-)	1416.33	0.3	0.015
n36_13640	3',5'-nucleoside bisphosphate phosphatase	952461.peg.1394	FIG00031715: Predicted metal-dependent phosphoesterases (PHP family)	749.333	0.3	0.136
n36_17460	Carbamoyl-phosphate synthase large chain	952461.peg.1778	Biotin carboxylase of acetyl-CoA carboxylase (EC 6.3.4.14) / Biotin carboxyl carrier protein of acetyl-CoA carboxylase	2367	0.3	0.113
n36_17970	putative oxidoreductase/MSMEI_1564	952461.peg.1834	Inosine-5'-monophosphate dehydrogenase, catalytic domain (EC 1.1.1.205)	1849.33	0.3	0.006
n36_20470	hypothetical protein	952461.peg.2090	UPF0225 protein YchJ	84.1667	0.3	0.141
n36_20790	Ribosomal RNA large subunit methyltransferase G	952461.peg.2125	23S rRNA (guanine(1835)-N(2))-methyltransferase (EC 2.1.1.174)	253.5	0.3	0.07
n36_21050	3-methyl-2-oxobutanoate dehydrogenase subunit beta	952461.peg.2154	Branched-chain alpha-keto acid dehydrogenase, E1 component, beta subunit (EC 1.2.4.4)	887.667	0.3	0.08
n36_22350	hypothetical protein	952461.peg.2281	FIG00945723: hypothetical protein	17	0.3	0.138
n36_23020	D-serine/D-alanine/glycine transporter	952461.peg.2353	D-serine/D-alanine/glycine transporter	862.833	0.3	0.146
n36_01450	hypothetical protein	952461.peg.151	hypothetical protein,	1231.67	0.29	0.116
n36_01860	ATP-binding/permease protein CydD	952461.peg.192	Efflux ABC transporter for glutathione/L-cysteine, essential for assembly of bd-type respiratory oxidases => CydD subunit	1378.67	0.29	0.151
n36_03780	2-C-methyl-D-erythritol 4-phosphate cytidylyltransferase	952461.peg.391	2-C-methyl-D-erythritol 4-phosphate cytidylyltransferase (EC 2.7.7.60)	838.667	0.29	0.024
n36_04930	3D-(3,5/4)-trihydroxycyclohexane-1,2-dione hydrolase	952461.peg.507	3D-(3,5/4)-trihydroxycyclohexane-1,2-dione hydrolase (EC 3.7.1.22)	1551.33	0.29	0.146
n36_06390	hypothetical protein	952461.peg.647	GcvR-like protein	1799.17	0.29	0.102
n36_11800	hypothetical protein	952461.peg.1203	hypothetical membrane spanning protein	322.833	0.29	0.048
n36_13180	hypothetical protein	952461.peg.1342	hypothetical protein	398.333	0.29	0.013
n36_14160	tRNA-Gln(ctg)			15.6667	0.29	0.109
n36_15890	Enoyl-[acyl-carrier-protein] reductase [NADH]	952461.peg.1616	Enoyl-[acyl-carrier-protein] reductase [NADH] (EC 1.3.1.9)	961.5	0.29	0.005
n36_16150	hypothetical protein	952461.peg.1644	Efflux ABC transporter, permease protein	324.667	0.29	0.065
n36_17130	hypothetical protein	952461.peg.1740	cation transport protein	709.667	0.29	0.056
n36_17200	Transcriptional regulator WhiB	952461.peg.1747	Sporulation regulatory protein WhiB	106.333	0.29	0.149
n36_17740	hypothetical protein	952461.peg.1810	hypothetical protein	51.6667	0.29	0.125
n36_17940	GMP synthase [glutamine-hydrolyzing]	952461.peg.1830	GMP synthase [glutamine-hydrolyzing], amidotransferase subunit (EC 6.3.5.2) / GMP synthase [glutamine-hydrolyzing], ATP pyrophosphatase subunit (EC 6.3.5.2)	2048.33	0.29	0
n36_20180	Phosphoribosylaminoimidazole-succinocarboxamide synthase	952461.peg.2059	Phosphoribosylaminoimidazole-succinocarboxamide synthase (EC 6.3.2.6) / Phosphoribosylformylglycinamidine synthase, PurS subunit (EC 6.3.5.3)	3197.83	0.29	0.056
n36_20750	hypothetical protein	952461.peg.2121	hypothetical protein	4257.83	0.29	0.018
n36_00270	hypothetical protein	952461.peg.27	PTS system, galactitol-specific IIA component (EC 2.7.1.200)	6.83333	0.28	0.038
n36_04120	hypothetical protein	952461.peg.423	hypothetical protein	742.833	0.28	0.129
n36_04520	Siroheme synthase	952461.peg.465	Cobalt-precorrin-7 (C5)-methyltransferase (EC 2.1.1.289) / Cobalt-precorrin-6B C15-methyltransferase [decarboxylating] (EC 2.1.1.196) / Cobalt-precorrin 5A hydrolase (EC 3.7.1.12) / Cobalt-precorrin-3 C(17)-methyltransferase (EC 2.1.1.272)	2039	0.28	0.135
n36_04990	hypothetical protein	952461.peg.513	Glyceraldehyde-3-phosphate ketol-isomerase (EC 5.3.1.1)	81.6667	0.28	0.154
n36_09040	L-ribulose-5-phosphate 3-epimerase UlaE	952461.peg.924	L-xylulose 5-phosphate 3-epimerase (EC 5.1.3.-) homolog	29.8333	0.28	0.163
n36_09820	RNA polymerase principal sigma factor HrdB	952461.peg.1003	RNA polymerase sigma factor RpoD	85	0.28	0.155
n36_14420	hypothetical protein	952461.peg.1471	FIG00945798: hypothetical protein	48.6667	0.28	0.126
n36_16320	tRNA-Gly(tcc)			83.6667	0.28	0.153
n36_16600	tRNA modification GTPase MnmE	952461.peg.1689	P-loop GTPase domain-containing protein Sros_8870	2578.5	0.28	0.155
n36_17120	3-dehydroquinate dehydratase	952461.peg.1739	3-dehydroquinate dehydratase II (EC 4.2.1.10)	224.667	0.28	0.149
n36_17270	N5-carboxyaminoimidazole ribonucleotide mutase	952461.peg.1756	N5-carboxyaminoimidazole ribonucleotide mutase (EC 5.4.99.18)	271.833	0.28	0.128
n36_19330	hypothetical protein	952461.peg.1975	hypothetical protein	11	0.28	0.133
n36_20840	hypothetical protein	952461.peg.2130	putative membrane protein	989.667	0.28	0.097
n36_00310	Sorbitol dehydrogenase	952461.peg.31	Alcohol dehydrogenase	65	0.27	0.157
n36_00650	hypothetical protein	952461.peg.69	glycosyl hydrolase	1160.5	0.27	0.018
n36_01700	hypothetical protein	952461.peg.175	Glycosyltransferase	4591.17	0.27	0.076
n36_08820	hypothetical protein	952461.peg.901	FIG092679: Fe-S oxidoreductase	670	0.27	0.177
n36_10410	putative protein YihR	952461.peg.1062	Aldose 1-epimerase	352.5	0.27	0.142
n36_10940	Aromatic amino acid transport protein AroP	952461.peg.1120	Aromatic amino acid transport protein AroP	15999.8	0.27	0.162
n36_11010	putative formaldehyde dehydrogenase AdhA	952461.peg.1124	Cinnamyl alcohol dehydrogenase/reductase (EC 1.1.1.195) @ Alcohol dehydrogenase (EC 1.1.1.1)	533.667	0.27	0.076
n36_11070	Putative cardiolipin synthase	952461.peg.1130	Cardiolipin synthase (CMP-forming), eukaryotic type Cls-II (EC 2.7.8.41)	730.5	0.27	0.004
n36_13220	hypothetical protein	952461.peg.1350	hypothetical protein	186.5	0.27	0.166
n36_13240	Linear gramicidin synthase subunit B	952461.peg.1352	Non-ribosomal peptide synthetase	1229.17	0.27	0.171
n36_14030	tRNA-Val(tac)			51.8333	0.27	0.162
n36_17920	hypothetical protein	952461.peg.1827	UPF0410 protein	1724	0.27	0.171
n36_18300	hypothetical protein	952461.peg.1869	hypothetical protein	407.333	0.27	0.121
n36_19370	hypothetical protein	952461.peg.1981	hypothetical protein	56	0.27	0.168
n36_19900	tRNA-Glu(ttc)			78.5	0.27	0.18
n36_20440	hypothetical protein	952461.peg.2087	hypothetical protein	295.667	0.27	0.178
n36_21090	hypothetical protein	952461.peg.2158	5'-nucleotidase (EC 3.1.3.5)	990.5	0.27	0.175
n36_21600	tRNA-Leu(cag)			72.3333	0.27	0.179
n36_22820	Putative 3-methyladenine DNA glycosylase	952461.peg.2332	DNA-3-methyladenine glycosylase II (EC 3.2.2.21)	988	0.27	0.132
n36_23410	Deoxyribonucleoside regulator	952461.peg.2392	Transcriptional regulator, DeoR family	2725	0.27	0.07
n36_01350	hypothetical protein	952461.peg.140	FIG015287: Zinc protease	453.333	0.26	0.13
n36_03890	hypothetical protein	952461.peg.401	PTS system, IIA component	198.5	0.26	0.181
n36_05280	hypothetical protein	952461.peg.542	FIG00945533: hypothetical protein	127.667	0.26	0.186
n36_05610	hypothetical protein	952461.peg.575	Sulfur carrier protein ThiS	35.3333	0.26	0.159
n36_06150	hypothetical protein	952461.peg.623	Predicted ATPase related to phosphate starvation-inducible protein PhoH	532.833	0.26	0.045
n36_08740	Glyceraldehyde-3-phosphate dehydrogenase 2	952461.peg.893	NAD-dependent glyceraldehyde-3-phosphate dehydrogenase (EC 1.2.1.12)	35541.7	0.26	0.013
n36_15920	putative SURF1-like protein	952461.peg.1619	Cytochrome oxidase biogenesis protein Surf1, facilitates heme A insertion	571	0.26	0.168
n36_21330	hypothetical protein	not found in RAST	no annotation in RAST	28.6667	0.26	0.186
n36_21690	Aspartokinase	952461.peg.2219	Aspartokinase (EC 2.7.2.4)	1592	0.26	0.035
n36_00850	Diacetylchitobiose binding protein NgcE	952461.peg.90	ABC transporter, substrate-binding protein (cluster 1, maltose/g3p/polyamine/iron)	151	0.25	0.189
n36_01590	N-acetyl-alpha-D-glucosaminyl L-malate synthase	952461.peg.165	Putative glycosyltransferase	2128.83	0.25	0.009
n36_01850	putative ABC transporter ATP-binding/permease protein	952461.peg.191	Efflux ABC transporter for glutathione/L-cysteine, essential for assembly of bd-type respiratory oxidases => CydC subunit	864.667	0.25	0.182
n36_02930	Dihydroneopterin aldolase	952461.peg.306	Dihydroneopterin aldolase (EC 4.1.2.25)	165.5	0.25	0.117
n36_07850	hypothetical protein	952461.peg.803	Acyl-CoA:1-acyl-sn-glycerol-3-phosphate acyltransferase (EC 2.3.1.51)	407.5	0.25	0.135
n36_09470	Queuine tRNA-ribosyltransferase	952461.peg.968	Queuine tRNA-ribosyltransferase (EC 2.4.2.29)	481.333	0.25	0.031
n36_12080	Putative pre-16S rRNA nuclease	952461.peg.1231	Putative pre-16S rRNA nuclease YqgF	940.333	0.25	0.095
n36_12150	Polyphosphate kinase PPK2B	952461.peg.1238	Polyphosphate kinase 2 (EC 2.7.4.1)	335.5	0.25	0.186
n36_13920	hypothetical protein	952461.peg.1422	hypothetical protein	350.667	0.25	0.116
n36_15170	Ribosomal RNA small subunit methyltransferase D	952461.peg.1541	16S rRNA (guanine(966)-N(2))-methyltransferase (EC 2.1.1.171)	341.667	0.25	0.094
n36_17100	hypothetical protein	952461.peg.1737	hypothetical protein	3331.67	0.25	0.091
n36_21340	Alpha-ketoglutarate permease	952461.peg.2185	Probable dicarboxylic acid transport integral membrane protein KgtP	310.833	0.25	0.116
n36_21720	tRNA-Pro(cgg)			9.16667	0.25	0.144
n36_00570	Vitamin B12 import ATP-binding protein BtuD	952461.peg.61	ABC transporter, ATP-binding protein	16142.2	0.24	0.206
n36_02420	Transcriptional regulator WhiB	952461.peg.250	Transcriptional regulator, WhiB family	331.667	0.24	0.208
n36_02470	Thiol-disulfide oxidoreductase ResA	952461.peg.255	FIG00945614: hypothetical protein	286.667	0.24	0.077
n36_02540	hypothetical protein	952461.peg.262	FIG016317: Probable conserved transmembrane protein	125	0.24	0.165
n36_04130	hypothetical protein	952461.peg.424	Chromosome segregation ATPases	1440.67	0.24	0.142
n36_09350	Heme chaperone HemW	952461.peg.956	Oxygen-independent coproporphyrinogen-III oxidase-like protein YggW	583.333	0.24	0.214
n36_09680	hypothetical protein	952461.peg.989	hypothetical protein	4499.67	0.24	0.064
n36_13200	hypothetical protein	952461.peg.1347	hypothetical protein	48.3333	0.24	0.208
n36_13280	hypothetical protein	952461.peg.1356	hypothetical protein	599	0.24	0.205
n36_14070	Thiamine-monophosphate kinase	952461.peg.1436	Thiamine-monophosphate kinase (EC 2.7.4.16)	1321.5	0.24	0.227
n36_14120	3-isopropylmalate dehydratase large subunit	952461.peg.1441	3-isopropylmalate dehydratase large subunit (EC 4.2.1.33)	6	0.24	0.154
n36_14210	3-isopropylmalate dehydrogenase	952461.peg.1449	3-isopropylmalate dehydrogenase (EC 1.1.1.85)	168.833	0.24	0.214
n36_14690	Phosphoribosyl-ATP pyrophosphatase	952461.peg.1495	Phosphoribosyl-ATP pyrophosphatase (EC 3.6.1.31)	68.3333	0.24	0.22
n36_16260	Tricorn protease	952461.peg.1655	tricorn protease	1880.67	0.24	0.097
n36_17660	Formyltetrahydrofolate deformylase	952461.peg.1799	Formyltetrahydrofolate deformylase (EC 3.5.1.10)	190.667	0.24	0.2
n36_18680	putative protein	952461.peg.1910	ABC transporter, substrate-binding protein (cluster 5, nickel/peptides/opines)	1068.17	0.24	0.051
n36_20030	Isochorismate synthase MenF	952461.peg.2044	Para-aminobenzoate synthase, amidotransferase component (EC 2.6.1.85) / Para-aminobenzoate synthase, aminase component (EC 2.6.1.85)	914.833	0.24	0.068
n36_20900	Pyrimidine-specific ribonucleoside hydrolase RihA	952461.peg.2136	Inosine-uridine preferring nucleoside hydrolase (EC 3.2.2.1)	171.167	0.24	0.217
n36_21130	hypothetical protein	952461.peg.2164	conserved hypothetical protein	12.3333	0.24	0.131
n36_21700	Biosynthetic peptidoglycan transglycosylase	952461.peg.2220	Multimodular transpeptidase-transglycosylase (EC 2.4.1.129) (EC 3.4.-.-)	13188.8	0.24	0.22
n36_00110	L-lactate dehydrogenase	952461.peg.11	L-lactate dehydrogenase (EC 1.1.1.27)	1611.67	0.23	0.235
n36_03670	putative 8-oxo-dGTP diphosphatase 1	952461.peg.380	hypothetical protein	498.167	0.23	0.193
n36_05530	hypothetical protein	not found in RAST	no annotation in RAST	23.6667	0.23	0.234
n36_06000	hypothetical protein	952461.peg.608	Oligopeptide transporter, OPT family	3663.33	0.23	0.071
n36_08050	Aminomethyltransferase	952461.peg.825	Aminomethyltransferase (glycine cleavage system T protein) (EC 2.1.2.10)	1260.5	0.23	0.223
n36_10530	hypothetical protein	952461.peg.1074	FIG00945174: hypothetical protein	1100.33	0.23	0.217
n36_10690	hypothetical protein	952461.peg.1092	Uncharacterized MFS-type transporter	478.167	0.23	0.123
n36_11110	Glycine cleavage system H protein	952461.peg.1134	Glycine cleavage system H protein	608.5	0.23	0.204
n36_12380	hypothetical protein	952461.peg.1261	Arogenate dehydrogenase (EC 1.3.1.43)	429.5	0.23	0.1
n36_16950	hypothetical protein	952461.peg.1720	Transcriptional regulator, RpiR family	162.833	0.23	0.193
n36_17820	hypothetical protein	952461.peg.1817	FIG021574: Possible membrane protein related to de Novo purine biosynthesis	1626.33	0.23	0.147
n36_17850	ATP-dependent DNA helicase UvrD1	952461.peg.1821	ATP-dependent DNA helicase UvrD/PcrA (EC 3.6.4.12)	800.5	0.23	0.09
n36_18200	putative ABC transporter ATP-binding protein	952461.peg.1858	ABC transporter, ATP-binding protein	2417.5	0.23	0.223
n36_19390	Glutamine transport ATP-binding protein GlnQ	952461.peg.1983	ABC transporter, ATP-binding protein	420.667	0.23	0.19
n36_22180	hypothetical protein	952461.peg.2267	hypothetical protein	700	0.23	0.198
n36_00660	hypothetical protein	952461.peg.70	hypothetical protein	536.333	0.22	0.073
n36_01470	GDP-perosamine synthase	952461.peg.153	Aminotransferase, DegT/DnrJ/EryC1/StrS family	9535.17	0.22	0.049
n36_01510	3-phenylpropionate/cinnamic acid dioxygenase ferredoxin--NAD(+) reductase component	952461.peg.157	Ferredoxin reductase	26792	0.22	0.139
n36_03120	hypothetical protein	952461.peg.325	hypothetical protein	111.333	0.22	0.238
n36_03840	Sensory transduction protein regX3	952461.peg.396	Phosphate regulon transcriptional regulatory protein PhoB (SphR)	145.167	0.22	0.23
n36_04830	hypothetical protein	952461.peg.495	Cytochrome c-type biogenesis protein DsbD, protein-disulfide reductase (EC 1.8.1.8)	248.5	0.22	0.201
n36_05290	Large-conductance mechanosensitive channel	952461.peg.543	Large-conductance mechanosensitive channel	65.8333	0.22	0.257
n36_05540	Molybdopterin adenylyltransferase	952461.peg.567	Molybdopterin adenylyltransferase (EC 2.7.7.75)	541.667	0.22	0.156
n36_05780	hypothetical protein	952461.peg.590	FIG00945470: hypothetical protein	5988	0.22	0.205
n36_06110	hypothetical protein	952461.peg.619	FIG00945134: hypothetical protein	154.833	0.22	0.24
n36_06470	Cobalamin			511.167	0.22	0.206
n36_07770	hypothetical protein	952461.peg.796	FIG00945940: hypothetical protein	34.3333	0.22	0.241
n36_08240	hypothetical protein	952461.peg.843	FIG00003370: Multicopper polyphenol oxidase	774.333	0.22	0.149
n36_09750	hypothetical protein	952461.peg.996	Succinate dehydrogenase flavoprotein subunit (EC 1.3.5.1)	2630	0.22	0.236
n36_10460	Diaminopimelate epimerase	952461.peg.1067	Diaminopimelate epimerase (EC 5.1.1.7)	795.333	0.22	0.226
n36_11520	Aspartyl/glutamyl-tRNA(Asn/Gln) amidotransferase subunit B	952461.peg.1176	Aspartyl-tRNA(Asn) amidotransferase subunit B (EC 6.3.5.6) @ Glutamyl-tRNA(Gln) amidotransferase subunit B (EC 6.3.5.7)	1851.17	0.22	0.006
n36_11950	Bifunctional (p)ppGpp synthase/hydrolase RelA	952461.peg.1218	Guanosine-3',5'-bis(diphosphate) 3'-pyrophosphohydrolase (EC 3.1.7.2) / GTP pyrophosphokinase (EC 2.7.6.5), (p)ppGpp synthetase II	6329.17	0.22	0.158
n36_12920	tRNA-Arg(ccg)			3.16667	0.22	0.071
n36_14720	hypothetical protein	952461.peg.1498	hypothetical protein	554.5	0.22	0.1
n36_16160	Heme A synthase	952461.peg.1645	Heme A synthase, cytochrome oxidase biogenesis protein Cox15-CtaA	318.667	0.22	0.13
n36_16440	N-acetyltransferase Eis	952461.peg.1672	Enhanced intracellular survival protein	576.5	0.22	0.147
n36_17320	hypothetical protein	952461.peg.1761	hypothetical protein	206.833	0.22	0.16
n36_17990	hypothetical protein	952461.peg.1836	putative membrane protein	390.5	0.22	0.182
n36_18210	hypothetical protein	952461.peg.1859	hypothetical protein	683.833	0.22	0.245
n36_20500	Branched-chain amino acid transport system 2 carrier protein	952461.peg.2094	Na(+)-dependent branched-chain amino acid transporter	498.667	0.22	0.247
n36_22610	Bacterial non-heme ferritin	952461.peg.2308	Bacterial non-heme ferritin (EC 1.16.3.2)	20647.2	0.22	0.069
n36_23430	Intracellular exo-alpha-(1->5)-L-arabinofuranosidase	952461.peg.2394	alpha-L-arabinofuranosidase (EC 3.2.1.55)	13.8333	0.22	0.253
n36_00250	hypothetical protein	952461.peg.25	Glycerol-3-phosphate dehydrogenase [NAD(P)+] (EC 1.1.1.94)	20.3333	0.21	0.166
n36_00540	hypothetical protein	952461.peg.58	hypothetical protein	890.167	0.21	0.179
n36_00600	L-arabinose transport system permease protein AraQ	952461.peg.64	ABC transporter, permease protein 2 (cluster 1, maltose/g3p/polyamine/iron)	142.167	0.21	0.264
n36_01380	Penicillin-binding protein 1A	952461.peg.143	Multimodular transpeptidase-transglycosylase (EC 2.4.1.129) (EC 3.4.-.-)	4006.5	0.21	0.225
n36_02090	hypothetical protein	952461.peg.218	Rhs-family protein	524.167	0.21	0.273
n36_02880	hypothetical protein	952461.peg.299	FIG00945154: hypothetical protein	128.667	0.21	0.218
n36_03050	5-oxoprolinase subunit C	952461.peg.318	Allophanate hydrolase 2 subunit 2 (EC 3.5.1.54)	414.833	0.21	0.218
n36_03480	Cytochrome c biogenesis protein CcsA	952461.peg.362	Cytochrome c-type biogenesis protein CcsA/ResC	319.333	0.21	0.224
n36_04140	L-methionine gamma-lyase	952461.peg.425	Cystathionine gamma-synthase (EC 2.5.1.48)	64	0.21	0.266
n36_05270	hypothetical protein	952461.peg.541	UTP--glucose-1-phosphate uridylyltransferase (EC 2.7.7.9)	1656.5	0.21	0.255
n36_05620	Hydrogen cyanide synthase subunit HcnC	952461.peg.576	Glycine oxidase ThiO (EC 1.4.3.19)	782	0.21	0.261
n36_05640	hypothetical protein	952461.peg.577	Magnesium and cobalt transport protein CorA	329.833	0.21	0.2
n36_06980	Xaa-Pro aminopeptidase 1	952461.peg.709	Xaa-Pro aminopeptidase (EC 3.4.11.9)	8348.17	0.21	0.086
n36_07540	putative cytosol aminopeptidase	952461.peg.772	Cytosol aminopeptidase PepA (EC 3.4.11.1)	1467.5	0.21	0.196
n36_08040	Glycine cleavage system H protein	952461.peg.824	Glycine cleavage system H protein	695.5	0.21	0.184
n36_11770	hypothetical protein	952461.peg.1200	PTS cellobiose-specific component IIA	39.1667	0.21	0.249
n36_11780	hypothetical protein	952461.peg.1201	hypothetical protein	7.5	0.21	0.224
n36_13170	Iron-sulfur cluster carrier protein	952461.peg.1341	ParA-like protein	148	0.21	0.199
n36_13270	hypothetical protein	952461.peg.1355	4'-phosphopantetheinyl transferase (EC 2.7.8.-)	24.6667	0.21	0.261
n36_14060	hypothetical protein	952461.peg.1435	hypothetical protein	16.6667	0.21	0.208
n36_14390	hypothetical protein	952461.peg.1467	ADP-ribose pyrophosphatase (EC 3.6.1.13)	529.833	0.21	0.256
n36_16870	Putative peroxiredoxin	952461.peg.1710	Thiol peroxidase, Bcp-type (EC 1.11.1.15)	4325.67	0.21	0.202
n36_17410	hypothetical protein	952461.peg.1771	Malonate permease	22.3333	0.21	0.256
n36_17470	hypothetical protein	952461.peg.1779	FIG00945954: hypothetical protein	1488.5	0.21	0.144
n36_17810	FMN			75.5	0.21	0.266
n36_19400	hypothetical protein	952461.peg.1984	conserved hypothetical protein	757.5	0.21	0.223
n36_19860	hypothetical protein	952461.peg.2032	L-arabinose transport system substrate-binding protein	1977.33	0.21	0.275
n36_21580	hypothetical protein	952461.peg.2210	hypothetical protein	1200	0.21	0.167
n36_21630	hypothetical protein	952461.peg.2214	hypothetical protein	1252.83	0.21	0.225
n36_21650	hypothetical protein	952461.peg.2215	hypothetical membrane-spanning protein	23	0.21	0.258
n36_22040	hypothetical protein	952461.peg.2254	hypothetical protein	6.5	0.21	0.063
n36_22530	putative acyl-CoA dehydrogenase fadE25	952461.peg.2300	Acyl-CoA dehydrogenase, short-chain specific (EC 1.3.8.1)	1256.33	0.21	0.172
n36_23060	Endolytic peptidoglycan transglycosylase RlpA	952461.peg.2358	Septum-associated rare lipoprotein A	8113.17	0.21	0.26
n36_23350	hypothetical protein	952461.peg.2386	conserved hypothetical protein	57.1667	0.21	0.261
n36_00550	hypothetical protein	952461.peg.59	hypothetical protein	98.5	0.2	0.292
n36_01500	Di-/tripeptide transporter	952461.peg.156	Di-tripeptide/cation symporter DtpT	485	0.2	0.291
n36_02010	hypothetical protein	952461.peg.208	FIG00824290: FHA domain protein	5567.33	0.2	0.167
n36_02430	hypothetical protein	952461.peg.251	Uncharacterized protein MSMEG_6192	106	0.2	0.282
n36_02940	hypothetical protein	952461.peg.307	2-amino-4-hydroxy-6-hydroxymethyldihydropteridine pyrophosphokinase (EC 2.7.6.3)	280	0.2	0.145
n36_05650	Putative pyrimidine permease RutG	952461.peg.578	Uracil permease	522.333	0.2	0.232
n36_07600	Protein	952461.peg.778	Iron-sulfur cluster insertion protein SCO2161	9077.67	0.2	0.181
n36_09480	hypothetical protein	952461.peg.969	hypothetical protein	1211.17	0.2	0.141
n36_09900	Pyridoxal 5'-phosphate synthase subunit PdxS	952461.peg.1011	Pyridoxal 5'-phosphate synthase (glutamine hydrolyzing), synthase subunit (EC 4.3.3.6)	86068.8	0.2	0.158
n36_09910	Pyridoxal 5'-phosphate synthase subunit PdxT	952461.peg.1012	Pyridoxal 5'-phosphate synthase (glutamine hydrolyzing), glutaminase subunit (EC 4.3.3.6)	35598.7	0.2	0.154
n36_10420	hypothetical protein	952461.peg.1063	Uncharacterized symport/antiport-type transporter	2140.33	0.2	0.184
n36_10640	hypothetical protein	952461.peg.1086	FIG00945883: hypothetical protein	2124.67	0.2	0.265
n36_13260	N-(2-amino-2-carboxyethyl)-L-glutamate synthase	952461.peg.1354	2,3-diaminopropionate for siderophore biosynthesis protein SbnA	1047.5	0.2	0.285
n36_16130	K(+)-stimulated pyrophosphate-energized proton pump	952461.peg.1642	Pyrophosphate-energized proton pump (EC 3.6.1.1)	2967.5	0.2	0.295
n36_16200	hypothetical protein	952461.peg.1649	OpcA, an allosteric effector of glucose-6-phosphate dehydrogenase, actinobacterial	381	0.2	0.131
n36_16890	hypothetical protein	952461.peg.1713	Phage lysin, glycosyl hydrolase, family 25	52257.5	0.2	0.191
n36_17370	hypothetical protein	952461.peg.1766	hypothetical protein	34.1667	0.2	0.257
n36_17440	Cobalt/magnesium transport protein CorA	952461.peg.1774	Magnesium and cobalt transport protein CorA	267.833	0.2	0.218
n36_18430	hypothetical protein	952461.peg.1882	Substrate-specific component CbrT of predicted cobalamin ECF transporter	342.167	0.2	0.259
n36_18520	Sialic acid transporter NanT	952461.peg.1891	Uncharacterized MFS-type transporter	308.5	0.2	0.293
n36_19300	NADH-quinone oxidoreductase subunit B	952461.peg.1971	NADH-ubiquinone oxidoreductase chain B (EC 1.6.5.3)	389.167	0.2	0.194
n36_19610	hypothetical protein	952461.peg.2006	FIG00946315: hypothetical protein	30803.2	0.2	0.265
n36_19800	Dihydroxyacetone phosphatase	952461.peg.2026	Hypothetical NagD-like phosphatase, Actinobacterial subfamily	1782.5	0.2	0.163
n36_22290	Lactose operon repressor	952461.peg.2276	Transcriptional regulator, LacI family	261.167	0.2	0.296
n36_23510	Glycerol-3-phosphate dehydrogenase [NAD(P)+]	952461.peg.2402	Glycerol-3-phosphate dehydrogenase [NAD(P)+] (EC 1.1.1.94)	199.167	0.2	0.274
n36_01520	2-dehydro-3-deoxy-L-rhamnonate dehydrogenase (NAD(+))	952461.peg.158	Oxidoreductase, short-chain dehydrogenase/reductase family	22569.7	0.19	0.302
n36_04390	O-acetyl-ADP-ribose deacetylase	952461.peg.450	O-acetyl-ADP-ribose deacetylase	478.667	0.19	0.305
n36_05880	hypothetical protein	952461.peg.600	FIG004853: possible toxin to DivIC	530.167	0.19	0.175
n36_06790	Inosamine-phosphate amidinotransferase 1	952461.peg.688	l-arginine:glycine amidinotransferase	13030.7	0.19	0.279
n36_06870	Alpha-maltose-1-phosphate synthase	952461.peg.696	Predicted glycogen synthase, ADP-glucose transglucosylase (EC 2.4.1.21), Actinobacterial type	784	0.19	0.231
n36_06940	hypothetical protein	952461.peg.704	FIG00816212: Putative membrane protein	103.5	0.19	0.307
n36_10130	putative protein	952461.peg.1034	Hypothetical protein, possibly related to signal transduction	470.333	0.19	0.208
n36_11650	Putative D-alanyl-D-alanine carboxypeptidase	952461.peg.1189	UPF0214 protein YfeW	1995.67	0.19	0.33
n36_13140	hypothetical protein	952461.peg.1338	hypothetical protein	56.1667	0.19	0.297
n36_14300	hypothetical protein	952461.peg.1458	FIG00946204: hypothetical protein	29.6667	0.19	0.302
n36_14610	Phenylalanine--tRNA ligase alpha subunit	952461.peg.1487	Phenylalanyl-tRNA synthetase alpha chain (EC 6.1.1.20)	2140.67	0.19	0.305
n36_14960	Signal recognition particle protein	952461.peg.1521	Signal recognition particle protein Ffh	3402.5	0.19	0.164
n36_16590	Single-stranded DNA-binding protein	952461.peg.1688	Single-stranded DNA-binding protein	614.667	0.19	0.307
n36_19010	hypothetical protein	not found in RAST	no annotation in RAST	1563.83	0.19	0.272
n36_20270	Putative N-acetylmannosamine-6-phosphate 2-epimerase	952461.peg.2068	N-acetylmannosamine-6-phosphate 2-epimerase (EC 5.1.3.9)	139	0.19	0.234
n36_21170	IS481 family transposase ISPfr21	952461.peg.2168	Mobile element protein	9.16667	0.19	0.071
n36_23040	hypothetical protein	952461.peg.2356	hypothetical protein	3.33333	0.19	0.087
n36_00670	Phosphoglycolate phosphatase	952461.peg.71	HAD-superfamily hydrolase	186.667	0.18	0.248
n36_02200	tRNA-Ser(gga)			99.5	0.18	0.3
n36_03680	Polyphosphate kinase	952461.peg.381	Polyphosphate kinase (EC 2.7.4.1)	2230.17	0.18	0.329
n36_05230	hypothetical protein	952461.peg.537	hypothetical protein	1489.5	0.18	0.193
n36_06800	hypothetical protein	952461.peg.689	hypothetical protein	1729.17	0.18	0.337
n36_07000	putative protein	952461.peg.711	FIG137478: Hypothetical protein	985.833	0.18	0.276
n36_08430	Vitamin B12-binding protein	952461.peg.862	Heme ABC transporter, cell surface heme and hemoprotein receptor HmuT	55.3333	0.18	0.322
n36_12140	hypothetical protein	952461.peg.1237	putative enzyme of poly-gamma-glutamate biosynthesis (capsule formation)	472.833	0.18	0.32
n36_15930	23S rRNA (guanine(748)-N(1))-methyltransferase	952461.peg.1620	23S rRNA (guanine(745)-N(1))-methyltransferase (EC 2.1.1.187)	291.833	0.18	NA
n36_16210	6-phosphogluconolactonase	952461.peg.1650	6-phosphogluconolactonase (EC 3.1.1.31), eukaryotic type	237	0.18	0.173
n36_17750	Bifunctional purine biosynthesis protein PurH	952461.peg.1811	IMP cyclohydrolase (EC 3.5.4.10) / Phosphoribosylaminoimidazolecarboxamide formyltransferase (EC 2.1.2.3)	3358.33	0.18	0.281
n36_22190	Uracil phosphoribosyltransferase	952461.peg.2268	Uracil phosphoribosyltransferase (EC 2.4.2.9)	502.5	0.18	0.303
n36_23250	hypothetical protein	952461.peg.2377	hypothetical protein	27.8333	0.18	0.336
n36_23330	hypothetical protein	952461.peg.2384	Potassium efflux system KefA protein / Small-conductance mechanosensitive channel	619.333	0.18	0.123
n36_00460	hypothetical protein	952461.peg.50	Membrane associated protein	37.3333	0.17	0.361
n36_03570	Mycothione reductase	952461.peg.371	NADPH-dependent mycothiol reductase Mtr	9.16667	0.17	0.306
n36_04820	hypothetical protein	952461.peg.494	hypothetical protein	639	0.17	0.348
n36_06320	hypothetical protein	952461.peg.640	hypothetical protein	44.8333	0.17	0.335
n36_06650	Manganese ABC transporter substrate-binding lipoprotein	952461.peg.673	Zinc ABC transporter, substrate-binding protein ZnuA	378	0.17	0.306
n36_07170	hypothetical protein	952461.peg.732	hypothetical protein	893.167	0.17	0.204
n36_08500	hypothetical protein	952461.peg.868	hypothetical protein	1086.17	0.17	0.374
n36_11620	Glutamate synthase [NADPH] large chain	952461.peg.1186	Glutamate synthase [NADPH] large chain (EC 1.4.1.13)	2617.83	0.17	0.288
n36_12000	Putative ribosomal N-acetyltransferase YdaF	952461.peg.1223	Acetyltransferase, GNAT family	1009.17	0.17	0.138
n36_14190	Thymidine phosphorylase	952461.peg.1447	Pyrimidine-nucleoside phosphorylase (EC 2.4.2.2)	1079	0.17	0.204
n36_15510	putative membrane transporter protein YfcA	952461.peg.1577	integral membrane family protein	352	0.17	0.272
n36_21260	Signal transduction histidine-protein kinase/phosphatase MprB	952461.peg.2177	Two-component system sensor histidine kinase	1002	0.17	0.232
n36_21280	Isopentenyl-diphosphate Delta-isomerase	952461.peg.2179	Isopentenyl-diphosphate Delta-isomerase (EC 5.3.3.2)	145.333	0.17	0.326
n36_21290	hypothetical protein	952461.peg.2180	FIG00944986: hypothetical protein	9.66667	0.17	0.302
n36_22070	NAD-dependent protein deacetylase	952461.peg.2257	NAD-dependent protein deacetylase of SIR2 family	136.5	0.17	0.279
n36_22460	hypothetical protein	952461.peg.2293	Cytosine/purine/uracil/thiamine/allantoin permease family protein	37.6667	0.17	0.371
n36_02460	Endonuclease III	952461.peg.254	Endonuclease III (EC 4.2.99.18)	450.833	0.16	0.202
n36_02670	hypothetical protein	952461.peg.276	Stage 0 sporulation protein YaaT	1579.33	0.16	0.314
n36_03850	Signal-transduction histidine kinase senX3	952461.peg.397	Phosphate regulon sensor protein PhoR (SphS) (EC 2.7.13.3)	409.5	0.16	0.274
n36_06930	Iron-sulfur cluster carrier protein	952461.peg.703	Mrp protein homolog	2618	0.16	0.336
n36_08000	hypothetical protein	952461.peg.820	Gluconokinase (EC 2.7.1.12)	78.1667	0.16	0.379
n36_08030	putative glycine dehydrogenase (decarboxylating)	952461.peg.823	Glycine dehydrogenase [decarboxylating] (glycine cleavage system P protein) (EC 1.4.4.2)	7417	0.16	0.381
n36_08760	Triosephosphate isomerase	952461.peg.895	Triosephosphate isomerase (EC 5.3.1.1)	5505.5	0.16	0.259
n36_14680	ATP phosphoribosyltransferase	952461.peg.1494	ATP phosphoribosyltransferase (EC 2.4.2.17) => HisGl	357.333	0.16	0.352
n36_14830	putative protein	952461.peg.1508	Protein often found in Actinomycetes clustered with signal peptidase and/or RNaseHII	225.167	0.16	0.35
n36_14990	hypothetical protein	952461.peg.1524	hypothetical protein	9.5	0.16	0.338
n36_01220	hypothetical protein	952461.peg.127	hypothetical protein	75.5	0.15	0.394
n36_02480	putative Nudix hydrolase NudL	952461.peg.256	Uncharacterized Nudix hydrolase NudL	173.167	0.15	0.277
n36_02490	hypothetical protein	952461.peg.257	protein of unknown function DUF1469	4597.67	0.15	0.32
n36_03260	Porphobilinogen deaminase	952461.peg.340	Porphobilinogen deaminase (EC 2.5.1.61)	3648.83	0.15	0.42
n36_03980	hypothetical protein	952461.peg.410	Succinate dehydrogenase flavoprotein subunit (EC 1.3.5.1)	1093.83	0.15	0.364
n36_04430	hypothetical protein	952461.peg.456	Two-component system sensor histidine kinase	85.6667	0.15	0.401
n36_04440	Sensor histidine kinase DesK	952461.peg.457	Two-component system sensor histidine kinase	20	0.15	0.409
n36_05320	5-formyltetrahydrofolate cyclo-ligase	952461.peg.546	5-formyltetrahydrofolate cyclo-ligase (EC 6.3.3.2)	465.333	0.15	0.269
n36_05580	Dimethyl sulfoxide reductase DmsA	952461.peg.571	Anaerobic dimethyl sulfoxide reductase chain A (EC 1.8.5.3), molybdopterin-binding domain	1280.5	0.15	0.329
n36_06170	Exodeoxyribonuclease 7 small subunit	952461.peg.625	Exodeoxyribonuclease VII small subunit (EC 3.1.11.6)	49.6667	0.15	0.391
n36_06410	Thiol peroxidase	952461.peg.649	Thiol peroxidase, Tpx-type (EC 1.11.1.15)	2637.5	0.15	0.412
n36_06420	Lysine-specific permease	952461.peg.650	Lysine-specific permease	145.5	0.15	0.338
n36_06720	L-amino acid N-acyltransferase MnaT	952461.peg.680	Acetyltransferase, GNAT family	136.833	0.15	0.4
n36_07200	Bifunctional glutamine synthetase adenylyltransferase/adenylyl-removing enzyme	952461.peg.735	Glutamine synthetase adenylyl-L-tyrosine phosphorylase (EC 2.7.7.89) / Glutamate-ammonia-ligase adenylyltransferase (EC 2.7.7.42)	712.5	0.15	0.385
n36_08910	Glutamate 5-kinase	952461.peg.910	Glutamate 5-kinase (EC 2.7.2.11) / RNA-binding C-terminal domain PUA	1226.67	0.15	0.4
n36_09430	hypothetical protein	952461.peg.964	FIG00944967: hypothetical protein	7242.17	0.15	0.443
n36_09440	ATP-dependent RNA helicase RhlB	952461.peg.965	ATP-dependent DNA helicase	871.5	0.15	0.155
n36_09670	DNA repair protein RecO	952461.peg.988	DNA recombination and repair protein RecO	367	0.15	0.324
n36_10450	tRNA dimethylallyltransferase	952461.peg.1066	tRNA dimethylallyltransferase (EC 2.5.1.75)	435.333	0.15	0.406
n36_11400	Trehalose synthase/amylase TreS	952461.peg.1164	Trehalose synthase (EC 5.4.99.16) @ Alpha-amylase (EC 3.2.1.1)	20.3333	0.15	0.395
n36_12270	hypothetical protein	952461.peg.1250	CAMP factor	765.167	0.15	0.397
n36_15700	NADP-specific glutamate dehydrogenase	952461.peg.1596	NADP-specific glutamate dehydrogenase (EC 1.4.1.4)	1992.17	0.15	0.345
n36_16710	hypothetical protein	952461.peg.1698	hypothetical protein	1771.33	0.15	0.365
n36_18150	hypothetical protein	952461.peg.1853	Acethyltransferase domain / tRNA threonylcarbamoyladenosine biosynthesis protein TsaE	948.667	0.15	0.318
n36_18420	Putative HMP/thiamine import ATP-binding protein YkoD	952461.peg.1881	Duplicated ATPase component CbrU of energizing module of predicted cobalamin ECF transporter	1884.5	0.15	0.341
n36_19380	hypothetical protein	952461.peg.1982	hypothetical protein, putative ABC transporter associated permease	778.333	0.15	0.359
n36_21060	3-methyl-2-oxobutanoate dehydrogenase subunit alpha	952461.peg.2155	Branched-chain alpha-keto acid dehydrogenase, E1 component, alpha subunit (EC 1.2.4.4)	674.667	0.15	0.367
n36_21360	hypothetical protein	not found in RAST	no annotation in RAST	87	0.15	0.403
n36_22740	hypothetical protein	952461.peg.2324	MerR-family transcriptional regulator	774.167	0.15	0.269
n36_23780	D-alanine--D-alanine ligase	952461.peg.2429	D-alanine--D-alanine ligase (EC 6.3.2.4)	387.667	0.15	0.425
n36_00300	PTS system galactitol-specific EIIB component	952461.peg.30	PTS system, IIB component	9.16667	0.14	0.337
n36_01400	hypothetical protein	952461.peg.145	Putative membrane-spanning protein	803.833	0.14	0.409
n36_04150	Cystathionine gamma-synthase	952461.peg.426	Cystathionine gamma-synthase (EC 2.5.1.48)	61.5	0.14	0.359
n36_04230	hypothetical protein	952461.peg.434	Alkaline shock protein 23	112.333	0.14	0.448
n36_04410	Daunorubicin/doxorubicin resistance ATP-binding protein DrrA	952461.peg.454	ABC transporter, ATP-binding protein	194.333	0.14	0.42
n36_06770	hypothetical protein	952461.peg.685	hypothetical protein	1716.83	0.14	0.425
n36_07860	hypothetical protein	952461.peg.804	conserved protein, putative acyltransferase	224	0.14	0.428
n36_07890	hypothetical protein	952461.peg.807	Permease of the drug/metabolite transporter (DMT) superfamily	87125.7	0.14	0.399
n36_07950	hypothetical protein	952461.peg.815	hypothetical protein	771.333	0.14	0.402
n36_08210	UDP-N-acetylmuramate--L-alanine ligase	952461.peg.840	UDP-N-acetylmuramate--L-alanine ligase (EC 6.3.2.8)	1648.83	0.14	0.338
n36_10560	Acyl-CoA thioesterase 2	952461.peg.1078	Acyl-CoA thioesterase II (EC 3.1.2.-)	546.167	0.14	0.438
n36_10790	Deoxyuridine 5'-triphosphate nucleotidohydrolase	952461.peg.1103	Deoxyuridine 5'-triphosphate nucleotidohydrolase (EC 3.6.1.23)	113.833	0.14	0.317
n36_12100	Shikimate dehydrogenase (NADP(+))	952461.peg.1233	Shikimate 5-dehydrogenase I alpha (EC 1.1.1.25)	287.833	0.14	0.295
n36_14400	CTP synthase	952461.peg.1468	CTP synthase (EC 6.3.4.2)	2237.17	0.14	0.36
n36_16330	hypothetical protein	952461.peg.1662	hypothetical protein	33	0.14	0.443
n36_17380	putative oxidoreductase	952461.peg.1768	Short-chain dehydrogenase	419.5	0.14	0.318
n36_18060	hypothetical protein	952461.peg.1844	FIG00945369: hypothetical protein	191.667	0.14	0.276
n36_20290	putative protein YiaX1	952461.peg.2070	hypothetical protein	326	0.14	0.419
n36_23260	Fumarate hydratase class II	952461.peg.2378	Fumarate hydratase class II (EC 4.2.1.2)	6781.17	0.14	0.372
n36_00510	putative MFS-type transporter	952461.peg.55	FIG00945301: hypothetical protein	433.5	0.13	0.236
n36_01530	Phosphocarrier protein HPr	952461.peg.159	Phosphotransferase system, phosphocarrier protein HPr	317.5	0.13	0.4
n36_03400	Pyrroline-5-carboxylate reductase	952461.peg.354	Pyrroline-5-carboxylate reductase (EC 1.5.1.2)	3020	0.13	0.486
n36_03510	hypothetical protein	952461.peg.365	hypothetical protein	37.6667	0.13	0.485
n36_03550	hypothetical protein	952461.peg.369	FIG00946120: hypothetical protein	255.833	0.13	0.474
n36_03830	hypothetical protein	952461.peg.395	FIG00945876: hypothetical protein	240.5	0.13	0.399
n36_04370	hypothetical protein	952461.peg.448	FIG00945547: hypothetical protein	678.667	0.13	0.199
n36_04660	hypothetical protein	952461.peg.478	hypothetical protein	361.333	0.13	0.425
n36_06140	hypothetical protein	952461.peg.622	FIG01964566: Predicted membrane protein, hemolysin III homolog	302.833	0.13	0.443
n36_08310	Pyruvate kinase	952461.peg.850	Pyruvate kinase (EC 2.7.1.40)	9934.5	0.13	0.384
n36_09760	hypothetical protein	952461.peg.997	Succinate dehydrogenase iron-sulfur protein (EC 1.3.5.1)	836.167	0.13	0.464
n36_09800	putative iron export permease protein FetB	952461.peg.1001	Probable iron export permease protein FetB	63.1667	0.13	0.448
n36_11200	putative protein YciO	952461.peg.1143	YciO protein, TsaC/YrdC paralog	978.333	0.13	0.451
n36_13740	DNA-binding response regulator MtrA	952461.peg.1404	Two component system response regulator MtrA	442.167	0.13	0.438
n36_14380	Tyrosine recombinase XerD	952461.peg.1466	Site-specific tyrosine recombinase XerD	585.667	0.13	0.44
n36_14890	Fumarate reductase flavoprotein subunit	952461.peg.1514	Succinate dehydrogenase flavoprotein subunit (EC 1.3.5.1)	15087.5	0.13	0.42
n36_15020	hypothetical protein	952461.peg.1527	hypothetical prophage protein	8274.5	0.13	0.469
n36_17630	hypothetical protein	952461.peg.1795	Hemolysins and related proteins containing CBS domains	1115	0.13	0.452
n36_17780	Riboflavin biosynthesis protein RibBA	952461.peg.1814	3,4-dihydroxy-2-butanone 4-phosphate synthase (EC 4.1.99.12) / GTP cyclohydrolase II (EC 3.5.4.25)	290	0.13	0.432
n36_17930	hypothetical protein	952461.peg.1829	FIG00945915: hypothetical protein	1053.33	0.13	0.449
n36_17950	Serine acetyltransferase	952461.peg.1832	Serine acetyltransferase (EC 2.3.1.30)	255.167	0.13	0.459
n36_18260	hypothetical protein	952461.peg.1865	triacylglycerol lipase precursor( EC:3.1.1.3 )	492.333	0.13	0.481
n36_18440	3-oxoacyl-[acyl-carrier-protein] reductase FabG	952461.peg.1883	L-1-amino-2-propanol dehydrogenase [NADP+]	2208.17	0.13	0.499
n36_18660	Glycerophosphodiester phosphodiesterase, cytoplasmic	952461.peg.1907	Glycerophosphoryl diester phosphodiesterase (EC 3.1.4.46)	160.333	0.13	0.464
n36_19920	tRNA-Phe(gaa)			1.66667	0.13	0.222
n36_20000	hypothetical protein	952461.peg.2041	Putative stomatin/prohibitin-family membrane protease subunit aq_911	235.5	0.13	0.48
n36_20140	hypothetical protein	952461.peg.2055	hypothetical protein	168.167	0.13	0.478
n36_21880	Urocanate hydratase	952461.peg.2237	Urocanate hydratase (EC 4.2.1.49)	3067.83	0.13	0.462
n36_22760	Copper-exporting P-type ATPase	952461.peg.2326	Lead, cadmium, zinc and mercury transporting ATPase (EC 3.6.3.3) (EC 3.6.3.5); Copper-translocating P-type ATPase (EC 3.6.3.4)	11186.5	0.13	0.424
n36_23190	D-serine/D-alanine/glycine transporter	952461.peg.2371	D-serine/D-alanine/glycine transporter	552.333	0.13	0.467
n36_23850	Ribosomal RNA small subunit methyltransferase G	952461.peg.2436	16S rRNA (guanine(527)-N(7))-methyltransferase (EC 2.1.1.170)	118.833	0.13	0.483
n36_00240	hypothetical protein	952461.peg.24	Glycerol-3-phosphate dehydrogenase [NAD(P)+] (EC 1.1.1.94)	115.167	0.12	0.358
n36_00680	hypothetical protein	952461.peg.72	hypothetical protein	342.833	0.12	0.438
n36_01360	putative zinc protease	952461.peg.141	FIG015547: peptidase, M16 family	435.833	0.12	0.369
n36_02210	Heat shock protein 15	952461.peg.230	Ribosome-associated heat shock protein implicated in the recycling of the 50S subunit (S4 paralog)	73.6667	0.12	0.469
n36_03920	L-asparagine permease 2	952461.peg.404	L-asparagine permease	234.667	0.12	0.481
n36_05770	hypothetical protein	952461.peg.589	FIG00945791: hypothetical protein	6265.83	0.12	0.41
n36_06450	Monoacylglycerol lipase	952461.peg.653	Lysophospholipase (EC 3.1.1.5); Monoglyceride lipase (EC 3.1.1.23)	908.167	0.12	0.42
n36_06500	putative GTPase	952461.peg.658	YgfD: protein that forms a complex with the methylmalonyl-CoA mutase in a pathway for conversion of succinyl-CoA to propionyl-CoA	3354.83	0.12	0.491
n36_06740	NAD(P) transhydrogenase subunit beta	952461.peg.682	NAD(P) transhydrogenase subunit beta (EC 1.6.1.2)	3712.33	0.12	0.528
n36_07210	hypothetical protein	952461.peg.736	hypothetical protein	1088.67	0.12	0.465
n36_08130	Cell division protein FtsL	952461.peg.832	Cell division protein FtsL	2497.5	0.12	0.349
n36_08250	Cell division protein SepF	952461.peg.844	SepF, FtsZ-interacting protein related to cell division	4677.83	0.12	0.496
n36_10970	tRNA-Val(gac)			58	0.12	0.484
n36_11410	Trehalose synthase/amylase TreS	952461.peg.1165	Trehalose synthase (EC 5.4.99.16) @ Alpha-amylase (EC 3.2.1.1)	246.333	0.12	0.501
n36_11510	Glutamyl-tRNA(Gln) amidotransferase subunit A	952461.peg.1175	Aspartyl-tRNA(Asn) amidotransferase subunit A (EC 6.3.5.6) @ Glutamyl-tRNA(Gln) amidotransferase subunit A (EC 6.3.5.7)	1379.67	0.12	0.376
n36_13530	RecBCD enzyme subunit RecB	952461.peg.1383	Exodeoxyribonuclease V beta chain (EC 3.1.11.5)	935.5	0.12	0.415
n36_13890	hypothetical protein	952461.peg.1420	hypothetical protein	137.667	0.12	0.465
n36_15670	1-deoxy-D-xylulose 5-phosphate reductoisomerase	952461.peg.1593	1-deoxy-D-xylulose 5-phosphate reductoisomerase (EC 1.1.1.267)	2140.67	0.12	0.423
n36_15870	putative ABC transporter ATP-binding protein YlmA	952461.peg.1614	ABC transporter, ATP-binding protein	1697.17	0.12	0.507
n36_16920	hypothetical protein	952461.peg.1717	hypothetical protein	382.333	0.12	0.522
n36_17170	hypothetical protein	952461.peg.1744	hypothetical protein	144.667	0.12	0.522
n36_17690	N-succinylglutamate 5-semialdehyde dehydrogenase	952461.peg.1804	CoA-acylating propionaldehyde dehydrogenase	3691.67	0.12	0.426
n36_20370	Methylmalonyl-CoA carboxyltransferase 5S subunit	952461.peg.2080	Methylmalonyl-CoA:Pyruvate transcarboxylase 5S subunit (EC 2.1.3.1)	10791.5	0.12	0.454
n36_21490	Glucose-6-phosphate isomerase	952461.peg.2202	Glucose-6-phosphate isomerase (EC 5.3.1.9)	2876.83	0.12	0.369
n36_21640	hypothetical protein	not found in RAST	no annotation in RAST	267.5	0.12	0.421
n36_22200	Mesaconyl-C(4)-CoA hydratase	952461.peg.2269	hypothetical protein	262	0.12	0.474
n36_01630	hypothetical protein	952461.peg.169	FIG00945873: hypothetical protein	672.833	0.11	0.527
n36_02320	5-amino-6-(5-phospho-D-ribitylamino)uracil phosphatase YwtE	952461.peg.240	Hydrolase	156	0.11	0.519
n36_03250	hypothetical protein	952461.peg.339	Uroporphyrinogen-III synthase (EC 4.2.1.75)	1428	0.11	0.519
n36_04590	Vitamin B12-binding protein	952461.peg.471	ABC transporter, substrate-binding protein (cluster 8, B12/iron complex)	91.3333	0.11	0.509
n36_04790	hypothetical protein	952461.peg.488	hypothetical protein	310.167	0.11	0.517
n36_08700	UvrABC system protein C	952461.peg.889	Excinuclease ABC subunit C	819.5	0.11	0.42
n36_09220	Amylosucrase	952461.peg.942	Amylosucrase (EC 2.4.1.4)	1094.17	0.11	0.393
n36_09290	2-succinylbenzoate--CoA ligase	952461.peg.949	O-succinylbenzoic acid--CoA ligase (EC 6.2.1.26)	402.333	0.11	0.53
n36_10870	1-deoxy-D-xylulose-5-phosphate synthase	952461.peg.1113	1-deoxy-D-xylulose 5-phosphate synthase (EC 2.2.1.7)	1175.83	0.11	0.471
n36_12040	Aspartate--tRNA(Asp/Asn) ligase	952461.peg.1227	Aspartyl-tRNA synthetase (EC 6.1.1.12) @ Aspartyl-tRNA(Asn) synthetase (EC 6.1.1.23)	3135.17	0.11	0.503
n36_14490	Biotin transporter BioY	952461.peg.1478	Substrate-specific component BioY of biotin ECF transporter	654.167	0.11	0.567
n36_15110	hypothetical protein	not found in RAST	no annotation in RAST	7.33333	0.11	0.475
n36_17110	hypothetical protein	952461.peg.1738	hypothetical protein	1042	0.11	0.433
n36_18410	hypothetical protein	952461.peg.1880	Transmembrane component CbrV of energizing module of predicted cobalamin ECF transporter	2378.5	0.11	0.387
n36_19240	tRNA-Tyr(gta)			8.83333	0.11	0.478
n36_23270	hypothetical protein	not found in RAST	no annotation in RAST	12.6667	0.11	0.518
n36_02870	hypothetical protein	952461.peg.298	FIG00945345: hypothetical protein	222.667	0.1	0.448
n36_02990	ATP-dependent Clp protease ATP-binding subunit ClpC1	952461.peg.312	ATP-dependent Clp protease, ATP-binding subunit ClpC	51231.3	0.1	0.379
n36_03100	Transcriptional regulatory protein LiaR	952461.peg.323	response regulator receiver domain protein	147.333	0.1	0.538
n36_04780	hypothetical protein	952461.peg.487	hypothetical protein	9175.5	0.1	0.574
n36_05660	putative dolichyl-phosphate-mannose--protein mannosyltransferase	952461.peg.579	Protein-O-mannosyltransferase	2758.83	0.1	0.58
n36_06040	hypothetical protein	952461.peg.612	Sodium-dependent transporter, SNF family	974.5	0.1	0.555
n36_06590	ABC transporter ATP-binding protein YtrE	952461.peg.667	Zinc ABC transporter, ATP-binding protein ZnuC	363.833	0.1	0.581
n36_07220	GTP cyclohydrolase 1 type 2	952461.peg.737	GTP cyclohydrolase 1 type 2 homolog YbgI @ Bsu YqfO NIF3/CutA domain	1061	0.1	0.537
n36_10210	L-glyceraldehyde 3-phosphate reductase	952461.peg.1042	L-glyceraldehyde 3-phosphate reductase	691.333	0.1	0.586
n36_10240	Dihydroorotase	952461.peg.1045	Dihydroorotase (EC 3.5.2.3)	4833.67	0.1	0.557
n36_10330	CDP-diacylglycerol--glycerol-3-phosphate 3-phosphatidyltransferase	952461.peg.1054	CDP-diacylglycerol--glycerol-3-phosphate 3-phosphatidyltransferase (EC 2.7.8.5)	1193.5	0.1	0.529
n36_10760	hypothetical protein	952461.peg.1100	hypothetical protein	86.3333	0.1	0.547
n36_11430	Glycogen operon protein GlgX	952461.peg.1167	Limit dextrin alpha-1,6-maltotetraose-hydrolase (EC 3.2.1.196)	1352.83	0.1	0.436
n36_11490	hypothetical protein	952461.peg.1173	FIG01000629: hypothetical protein	1532.83	0.1	0.555
n36_12650	hypothetical protein	952461.peg.1286	CAMP factor	834.667	0.1	0.503
n36_12830	Threonylcarbamoyl-AMP synthase	952461.peg.1308	Threonylcarbamoyl-AMP synthase (EC 2.7.7.87)	790	0.1	0.573
n36_13030	Small ribosomal subunit biogenesis GTPase RsgA	952461.peg.1327	Ribosome small subunit biogenesis RbfA-release protein RsgA	761.833	0.1	0.527
n36_13540	RecBCD enzyme subunit RecD	952461.peg.1384	Exodeoxyribonuclease V alpha chain (EC 3.1.11.5)	717.833	0.1	0.414
n36_15720	Disulfide bond formation protein B	952461.peg.1598	FIG00945211: hypothetical protein	1845.17	0.1	0.583
n36_15970	hypothetical protein	952461.peg.1624	FIG00946290: hypothetical protein	222.333	0.1	0.527
n36_16640	hypothetical protein	952461.peg.1692	Uncharacterized MFS-type transporter	85	0.1	0.58
n36_16680	D-serine/D-alanine/glycine transporter	952461.peg.1695	D-serine/D-alanine/glycine transporter	130.5	0.1	0.595
n36_17330	putative propionyl-CoA carboxylase beta chain 5	952461.peg.1762	Acetyl-coenzyme A carboxyl transferase alpha chain (EC 6.4.1.2) / Acetyl-coenzyme A carboxyl transferase beta chain (EC 6.4.1.2); Propionyl-CoA carboxylase beta chain (EC 6.4.1.3)	2963.83	0.1	0.566
n36_18450	hypothetical protein	952461.peg.1884	Efflux ABC transporter, permease protein / Efflux ABC transporter, permease protein	1575	0.1	0.471
n36_19290	NADH-quinone oxidoreductase subunit C/D	952461.peg.1970	NADH dehydrogenase subunit	539	0.1	0.509
n36_20430	Protein DedA	952461.peg.2086	DedA protein	516.167	0.1	0.577
n36_20960	Iron import ATP-binding/permease protein IrtA	952461.peg.2143	Heterodimeric efflux ABC transporter, permease/ATP-binding subunit 1	116.333	0.1	0.556
n36_21890	N-carbamoyl-L-amino acid hydrolase	952461.peg.2238	N-formylglutamate deformylase (EC 3.5.1.68) [alternative form]	1756	0.1	0.538
n36_23170	Ornithine racemase	952461.peg.2369	Ornithine racemase (EC 5.1.1.12)	7541.5	0.1	0.561
n36_23230	Bifunctional protein GlmU	952461.peg.2375	glucose-1-phosphate thymidylyltransferase	453.667	0.1	0.41
n36_00170	Ribokinase	952461.peg.18	Ribokinase (EC 2.7.1.15)	1607.67	0.09	0.551
n36_00790	Voltage-gated ClC-type chloride channel ClcB	952461.peg.84	chloride channel protein	1748.17	0.09	0.556
n36_00920	hypothetical protein	952461.peg.97	Putative large secreted protein SCO0341	373.667	0.09	0.616
n36_02960	hypothetical protein	952461.peg.309	hypothetical protein	15973.8	0.09	0.633
n36_04310	L-threonine 3-dehydrogenase	952461.peg.442	L-threonine 3-dehydrogenase (EC 1.1.1.103)	2493.17	0.09	0.606
n36_04610	Precorrin-8X methylmutase	952461.peg.473	Precorrin-8X methylmutase (EC 5.4.99.61)	377.667	0.09	0.545
n36_04760	Vitamin B12-binding protein	952461.peg.486	ABC transporter, substrate-binding protein (cluster 8, B12/iron complex)	268.5	0.09	0.618
n36_04920	5-deoxy-glucuronate isomerase	952461.peg.506	5-deoxy-glucuronate isomerase (EC 5.3.1.30)	698.333	0.09	0.632
n36_06860	hypothetical protein	952461.peg.695	Uncharacterized protein MSMEG_5081	234.333	0.09	0.611
n36_07150	Peptide transporter CstA	952461.peg.728	Carbon starvation protein A	960.5	0.09	0.621
n36_07660	hypothetical protein	952461.peg.784	FIG00945486: hypothetical protein	132.333	0.09	0.579
n36_08260	hypothetical protein	952461.peg.845	Cell division integral membrane protein, YggT and half-length relatives	250.5	0.09	0.519
n36_08670	Cytochrome b6-f complex iron-sulfur subunit	952461.peg.886	Rieske (2Fe-2S) domain protein	241.167	0.09	0.545
n36_09360	hypothetical protein	952461.peg.957	Uncharacterized protien SCO2557	415.333	0.09	0.552
n36_11080	hypothetical protein	952461.peg.1131	FIG030330: hypothetical protein	635.167	0.09	0.524
n36_13020	3-phosphoshikimate 1-carboxyvinyltransferase	952461.peg.1326	3-phosphoshikimate 1-carboxyvinyltransferase (EC 2.5.1.19)	1298	0.09	0.58
n36_14250	Protein hit	952461.peg.1453	Bis(5'-nucleosyl)-tetraphosphatase (asymmetrical) (EC 3.6.1.17)	599.5	0.09	0.571
n36_14450	16S/23S rRNA (cytidine-2'-O)-methyltransferase TlyA	952461.peg.1474	23S rRNA (cytidine(1920)-2'-O)-methyltransferase (EC 2.1.1.226) @ 16S rRNA (cytidine(1409)-2'-O)-methyltransferase (EC 2.1.1.227)	596.667	0.09	0.572
n36_15140	hypothetical protein	952461.peg.1539	hypothetical protein	15.3333	0.09	0.54
n36_15660	Zinc metalloprotease Rip1	952461.peg.1592	Intramembrane protease RasP/YluC, implicated in cell division based on FtsL cleavage	1351.17	0.09	0.595
n36_15910	hypothetical protein	952461.peg.1618	FIG00946027: hypothetical protein	19.5	0.09	0.52
n36_16480	hypothetical protein	952461.peg.1676	FIG00945904: hypothetical protein	16.5	0.09	0.601
n36_16820	hypothetical protein	952461.peg.1705	hypothetical protein	625.333	0.09	0.591
n36_16910	hypothetical protein	952461.peg.1716	hypothetical protein	3010.67	0.09	0.571
n36_17620	hypothetical protein	952461.peg.1794	putative phosphotransferase	467.167	0.09	0.599
n36_17900	hypothetical protein	not found in RAST	no annotation in RAST	2	0.09	0.197
n36_18070	hypothetical protein	952461.peg.1845	Cytochrome c-type biogenesis protein DsbD, protein-disulfide reductase (EC 1.8.1.8)	733.667	0.09	0.59
n36_19450	Heptaprenyl diphosphate synthase component 2	952461.peg.1990	Solanesyl diphosphate synthase (EC 2.5.1.11)	2583.33	0.09	0.548
n36_19600	Menaquinone reductase	952461.peg.2005	Putative oxidoreductase	1159.17	0.09	0.569
n36_19630	hypothetical protein	952461.peg.2008	FIG00945424: hypothetical protein	1348.33	0.09	0.563
n36_20360	Methylmalonyl-CoA carboxyltransferase 12S subunit	952461.peg.2079	Methylmalonyl-CoA:Pyruvate transcarboxylase 12S subunit (EC 2.1.3.1)	14303.8	0.09	0.573
n36_22170	tRNA-specific adenosine deaminase	952461.peg.2266	tRNA-specific adenosine-34 deaminase (EC 3.5.4.33)	186.5	0.09	0.562
n36_23790	D-alanine--D-alanine ligase B	952461.peg.2430	D-alanine--D-alanine ligase (EC 6.3.2.4)	53.5	0.09	0.617
n36_00160	Ribose import binding protein RbsB	952461.peg.17	Ribose ABC transporter, substrate-binding protein RbsB (TC 3.A.1.2.1)	1440.83	0.08	0.587
n36_00610	Lactose transport system permease protein LacF	952461.peg.65	ABC transporter, permease protein 1 (cluster 1, maltose/g3p/polyamine/iron)	171.5	0.08	0.634
n36_00900	hypothetical protein	952461.peg.95	FIG00945088: hypothetical protein	6.83333	0.08	0.599
n36_00950	hypothetical protein	952461.peg.100	hypothetical protein	51	0.08	0.641
n36_01640	3-phenylpropionate/cinnamic acid dioxygenase ferredoxin--NAD(+) reductase component	952461.peg.170	NADH dehydrogenase (EC 1.6.99.3)	3734	0.08	0.639
n36_01980	putative FtsW-like protein	952461.peg.205	FtsW-like cell division membrane protein CA_C0505	1825.5	0.08	0.588
n36_02650	hypothetical protein	952461.peg.274	DNA polymerase III delta prime subunit (EC 2.7.7.7)	1272.5	0.08	0.637
n36_02910	hypothetical protein	952461.peg.304	hypothetical protein	3.5	0.08	0.487
n36_04420	hypothetical protein	952461.peg.455	hypothetical protein	42.5	0.08	0.593
n36_04550	hypothetical protein	952461.peg.468	hypothetical protein	8	0.08	0.497
n36_05130	Glucosamine-6-phosphate deaminase	952461.peg.527	Glucosamine-6-phosphate deaminase (EC 3.5.99.6)	49	0.08	0.637
n36_05150	putative protein	952461.peg.529	FIG01121526: hypothetical protein	3368.67	0.08	0.662
n36_05760	hypothetical protein	952461.peg.588	FIG00945318: hypothetical protein	20201.3	0.08	0.608
n36_06200	hypothetical protein	952461.peg.628	hypothetical protein	269.667	0.08	0.603
n36_07790	Peptidyl-prolyl cis-trans isomerase B	952461.peg.798	Peptidyl-prolyl cis-trans isomerase (EC 5.2.1.8)	2740.33	0.08	0.608
n36_09770	Nicotinate-nucleotide--dimethylbenzimidazole phosphoribosyltransferase	952461.peg.998	Cobalamin biosynthesis protein BluB @ 5,6-dimethylbenzimidazole synthase, flavin destructase family / Nicotinate-nucleotide--dimethylbenzimidazole phosphoribosyltransferase (EC 2.4.2.21)	278.167	0.08	0.596
n36_11000	tRNA-Val(cac)			48.8333	0.08	0.657
n36_11370	hypothetical protein	952461.peg.1161	ATP/GTP-binding protein	132.667	0.08	0.632
n36_13670	hypothetical protein	952461.peg.1397	FIG00945082: hypothetical protein	1203.33	0.08	0.644
n36_14470	Energy-coupling factor transporter transmembrane protein BioN	952461.peg.1476	Transmembrane component BioN of energizing module of biotin ECF transporter	425.167	0.08	0.662
n36_17340	hypothetical protein	952461.peg.1763	FIG00944946: hypothetical protein	87.8333	0.08	0.656
n36_17450	hypothetical protein	952461.peg.1775	conserved protein (putative ADP-ribose pyrophosphatase)	7.16667	0.08	0.602
n36_19360	hypothetical protein	952461.peg.1980	hypothetical protein	164.333	0.08	0.547
n36_20720	putative transcriptional regulatory protein TcrX	952461.peg.2116	Two-component transcriptional response regulator, LuxR family	1500.83	0.08	0.67
n36_20950	Iron import ATP-binding/permease protein IrtB	952461.peg.2142	Heterodimeric efflux ABC transporter, permease/ATP-binding subunit 2	122	0.08	0.641
n36_20980	hypothetical protein	952461.peg.2146	hypothetical protein	6980.67	0.08	0.633
n36_21020	hypothetical protein	not found in RAST	no annotation in RAST	770	0.08	NA
n36_21860	FK506-binding protein	952461.peg.2235	Peptidylprolyl isomerase, FKBP-type (EC 5.2.1.8)	516.833	0.08	0.609
n36_22050	hypothetical protein	952461.peg.2255	hypothetical protein	5.5	0.08	0.302
n36_00180	D-ribose pyranase	952461.peg.19	D-ribose pyranase (EC 5.4.99.62)	199.833	0.07	0.649
n36_02500	Na(+)/H(+) antiporter NhaA	952461.peg.258	Na+/H+ antiporter NhaA type	9004.5	0.07	0.722
n36_02550	hypothetical protein	952461.peg.263	Flp pilus assembly protein TadB	72.8333	0.07	0.665
n36_02980	Nucleoid-associated protein Lsr2	952461.peg.311	Histone protein Lsr2	7912.67	0.07	0.669
n36_04060	Hyaluronate lyase	952461.peg.417	hypothetical protein	61219	0.07	0.658
n36_06580	hypothetical protein	952461.peg.666	hypothetical protein	2	0.07	0.239
n36_07960	2-succinyl-6-hydroxy-2,4-cyclohexadiene-1-carboxylate synthase	952461.peg.816	N-formylglutamate deformylase (EC 3.5.1.68)	211	0.07	0.691
n36_14170	hypothetical protein	952461.peg.1445	hypothetical protein	465.833	0.07	0.712
n36_15180	hypothetical protein	952461.peg.1543	hypothetical protein	441.167	0.07	0.706
n36_15420	hypothetical protein	952461.peg.1568	Glycerol-1-phosphate dehydrogenase [NAD(P)+] (EC 1.1.1.261)	564	0.07	0.675
n36_15600	4-hydroxy-3-methylbut-2-en-1-yl diphosphate synthase (flavodoxin)	952461.peg.1586	(E)-4-hydroxy-3-methylbut-2-enyl-diphosphate synthase (flavodoxin) (EC 1.17.7.3)	3688	0.07	0.657
n36_16700	Beta-hexosaminidase	952461.peg.1697	beta-glycosyl hydrolase	925.833	0.07	0.613
n36_16930	Cobalamin			5.33333	0.07	0.546
n36_17480	NAD(P)H dehydrogenase (quinone)	952461.peg.1780	NAD(P)H quinone reductase LpdA (EC 1.6.5.2)	594	0.07	0.634
n36_17870	putative D-methionine-binding lipoprotein MetQ	952461.peg.1823	Methionine ABC transporter substrate-binding protein	94	0.07	0.712
n36_19440	hypothetical protein	952461.peg.1989	Precorrin-6A synthase (deacetylating) (EC 2.1.1.152)	1146.83	0.07	0.627
n36_20230	Phosphoribosylamine--glycine ligase	952461.peg.2064	Phosphoribosylamine--glycine ligase (EC 6.3.4.13)	1776.67	0.07	0.708
n36_21220	hypothetical protein	952461.peg.2173	FIG00946015: hypothetical protein	165	0.07	0.706
n36_21510	hypothetical protein	952461.peg.2204	4-Hydroxy-2-oxoglutarate aldolase (EC 4.1.3.16) @ 2-dehydro-3-deoxyphosphogluconate aldolase (EC 4.1.2.14)	324.833	0.07	0.684
n36_22990	Glutamine-dependent NAD(+) synthetase	952461.peg.2350	NAD synthetase (EC 6.3.1.5) / Glutamine amidotransferase chain of NAD synthetase	811	0.07	0.645
n36_02390	putative serine transporter	952461.peg.247	Inner membrane transport protein YhaO	423.833	0.06	0.741
n36_04320	2-amino-3-ketobutyrate coenzyme A ligase	952461.peg.443	2-amino-3-ketobutyrate coenzyme A ligase (EC 2.3.1.29)	4093.33	0.06	0.752
n36_04690	Corrinoid adenosyltransferase	952461.peg.480	Cob(I)alamin adenosyltransferase (EC 2.5.1.17) @ Cob(I)alamin adenosyltransferase (EC 2.5.1.17), clustered with cobalamin synthesis	286.667	0.06	0.735
n36_06070	Putative transport protein	952461.peg.615	FIG01121868: Possible membrane protein, Rv0205	1213.17	0.06	0.696
n36_06780	2,3,4,5-tetrahydropyridine-2,6-dicarboxylate N-succinyltransferase	952461.peg.686	2,3,4,5-tetrahydropyridine-2,6-dicarboxylate N-succinyltransferase (EC 2.3.1.117)	4347.67	0.06	0.721
n36_07110	Hemin transport system permease protein HmuU	952461.peg.724	ABC transporter, permease protein (cluster 8, B12/iron complex)	615.833	0.06	0.673
n36_07450	Sialic acid transporter NanT	952461.peg.762	Sialic acid transporter (permease) NanT	18.5	0.06	0.716
n36_08590	hypothetical protein	952461.peg.877	hypothetical protein	3.83333	0.06	0.532
n36_08680	hypothetical protein	952461.peg.887	putative phosphoglycerate mutase/fructose-2,6-bisphosphatase( EC:5.4.2.1 )	955.167	0.06	0.584
n36_08750	Phosphoglycerate kinase	952461.peg.894	Phosphoglycerate kinase (EC 2.7.2.3)	8827.33	0.06	0.687
n36_08950	Ribosomal silencing factor RsfS	952461.peg.914	Ribosomal silencing factor RsfA	1762.83	0.06	0.732
n36_09380	hypothetical protein	952461.peg.959	MBL-fold metallo-hydrolase superfamily	320.667	0.06	0.636
n36_10220	Bifunctional protein PyrR	952461.peg.1043	Pyrimidine operon regulatory protein PyrR	1595.83	0.06	0.721
n36_11040	Threonine--tRNA ligase	952461.peg.1127	Threonyl-tRNA synthetase (EC 6.1.1.3)	2391	0.06	0.453
n36_13710	hypothetical protein	952461.peg.1401	Competence protein F homolog, phosphoribosyltransferase domain; protein YhgH required for utilization of DNA as sole source of carbon and energy	55.3333	0.06	0.739
n36_14480	Biotin transport ATP-binding protein BioM	952461.peg.1477	ATPase component BioM of energizing module of biotin ECF transporter	950.667	0.06	0.752
n36_15550	hypothetical protein	952461.peg.1581	Zinc ABC transporter, substrate-binding protein ZnuA	21.3333	0.06	0.724
n36_15620	hypothetical protein	952461.peg.1588	5'-nucleotidase (EC 3.1.3.5)	16	0.06	0.702
n36_17350	Nucleoside triphosphate pyrophosphatase	952461.peg.1764	Septum formation protein Maf	292.667	0.06	0.751
n36_17960	hypothetical protein	952461.peg.1833	Chorismate mutase I (EC 5.4.99.5)	159.833	0.06	0.728
n36_20080	putative pyridine nucleotide-disulfide oxidoreductase RclA	952461.peg.2050	Putative Dihydrolipoamide dehydrogenase (EC 1.8.1.4); Mercuric ion reductase (EC 1.16.1.1); PF00070 family, FAD-dependent NAD(P)-disulphide oxidoreductase	14188.5	0.06	0.719
n36_20340	Methylmalonyl-CoA carboxyltransferase 1.3S subunit	952461.peg.2077	Biotin carboxyl carrier protein of methylmalonyl-CoA:Pyruvate transcarboxylase	1124.83	0.06	0.652
n36_20580	hypothetical protein	952461.peg.2102	ABC transporter, fused permease protein	127184	0.06	0.739
n36_20810	Putative glucose-6-phosphate 1-epimerase	952461.peg.2127	hypothetical protein	721.5	0.06	0.678
n36_21820	50S ribosomal protein L28	952461.peg.2231	LSU ribosomal protein L28p @ LSU ribosomal protein L28p, zinc-independent	16.6667	0.06	0.727
n36_22700	Long-chain-fatty-acid--CoA ligase FadD15	952461.peg.2320	Long-chain-fatty-acid--CoA ligase (EC 6.2.1.3)	1472.17	0.06	0.602
n36_22910	hypothetical protein	952461.peg.2342	DNA double-strand break repair Rad50 ATPase	702	0.06	0.739
n36_23110	2,4-diaminopentanoate dehydrogenase	952461.peg.2363	2,4-diaminopentanoate dehydrogenase (EC 1.4.1.12)	20987.3	0.06	0.539
n36_23220	Galactokinase	952461.peg.2374	Galactokinase (EC 2.7.1.6)	683.333	0.06	0.614
n36_23490	putative protein	952461.peg.2400	conserved OsmC-like protein	804.833	0.06	0.682
n36_00100	hypothetical protein	952461.peg.10	FIG187021: hypothetical protein	1747.83	0.05	0.75
n36_00140	Galactose/methyl galactoside import ATP-binding protein MglA	952461.peg.15	Ribose ABC transporter, ATP-binding protein RbsA (TC 3.A.1.2.1)	1607.83	0.05	0.729
n36_01000	hypothetical protein	952461.peg.106	hypothetical protein	211.167	0.05	0.71
n36_01140	hypothetical protein	952461.peg.120	Vitamin B12 ABC transporter, substrate-binding protein BtuF	497.333	0.05	0.746
n36_01410	hypothetical protein	952461.peg.146	hypothetical protein	430	0.05	0.758
n36_01570	UDP-N-acetyl-D-glucosamine 6-dehydrogenase	952461.peg.163	UDP-N-acetyl-D-mannosaminuronic acid dehydrogenase	4213.33	0.05	0.735
n36_01990	PP2C-family Ser/Thr phosphatase	952461.peg.206	Serine/threonine phosphatase PPP (EC 3.1.3.16)	2619.5	0.05	0.747
n36_03280	Uroporphyrinogen decarboxylase	952461.peg.342	Uroporphyrinogen III decarboxylase (EC 4.1.1.37)	755.167	0.05	0.728
n36_05870	hypothetical protein	952461.peg.599	Cell division protein DivIC (FtsB), stabilizes FtsL against RasP cleavage	249.333	0.05	0.715
n36_06680	1-pyrroline-5-carboxylate dehydrogenase	952461.peg.676	Proline dehydrogenase (EC 1.5.5.2) / Delta-1-pyrroline-5-carboxylate dehydrogenase (EC 1.2.1.88)	2880.5	0.05	0.759
n36_06690	L-galactonate-5-dehydrogenase	952461.peg.677	zinc-binding dehydrogenase	1071.17	0.05	0.738
n36_06830	hypothetical protein	952461.peg.692	Transcriptional regulator, AcrR family	73.1667	0.05	0.778
n36_07070	hypothetical protein	952461.peg.719	Glycerate kinase (EC 2.7.1.31)	4012.5	0.05	NA
n36_07140	hypothetical protein	952461.peg.727	conserved hypothetical protein	10.1667	0.05	0.772
n36_08580	Fe(3+)-citrate-binding protein YfmC	952461.peg.876	Heme transporter IsdDEF, lipoprotein IsdE	930	0.05	0.795
n36_09160	Leucine--tRNA ligase	952461.peg.936	Leucyl-tRNA synthetase (EC 6.1.1.4)	2883.5	0.05	0.731
n36_10230	Aspartate carbamoyltransferase	952461.peg.1044	Aspartate carbamoyltransferase (EC 2.1.3.2)	3321	0.05	0.741
n36_10300	Orotate phosphoribosyltransferase	952461.peg.1051	Orotate phosphoribosyltransferase (EC 2.4.2.10)	450	0.05	0.774
n36_10670	DNA gyrase subunit B	952461.peg.1090	DNA topoisomerase IV subunit B (EC 5.99.1.3)	1793.67	0.05	0.779
n36_11850	1-(5-phosphoribosyl)-5-[(5-phosphoribosylamino)methylideneamino] imidazole-4-carboxamide isomerase	952461.peg.1208	Phosphoribosylformimino-5-aminoimidazole carboxamide ribotide isomerase (EC 5.3.1.16) @ Acting phosphoribosylanthranilate isomerase (EC 5.3.1.24)	675.833	0.05	0.736
n36_13520	RecBCD enzyme subunit RecC	952461.peg.1382	Exodeoxyribonuclease V gamma chain (EC 3.1.11.5)	1358.83	0.05	0.779
n36_14230	Ketol-acid reductoisomerase (NADP(+))	952461.peg.1451	Ketol-acid reductoisomerase (NADP(+)) (EC 1.1.1.86)	849.833	0.05	0.636
n36_16450	DNA ligase A	952461.peg.1673	DNA ligase (NAD(+)) (EC 6.5.1.2)	1773.83	0.05	0.753
n36_16800	Lipid II isoglutaminyl synthase (glutamine-hydrolyzing) subunit GatD	952461.peg.1704	Putative amidotransferase similar to cobyric acid synthase	299.5	0.05	0.773
n36_16900	hypothetical protein	952461.peg.1715	hypothetical protein	99.8333	0.05	0.753
n36_19280	NAD(P)H-quinone oxidoreductase subunit I, chloroplastic	952461.peg.1969	NADH-ubiquinone oxidoreductase chain I (EC 1.6.5.3)	83	0.05	0.751
n36_20460	hypothetical protein	952461.peg.2089	Glycine betaine ABC transport system, glycine betaine-binding protein OpuAC	278.5	0.05	0.708
n36_20770	hypothetical protein	952461.peg.2123	hypothetical protein	0.666667	0.05	0.416
n36_20940	hypothetical protein	952461.peg.2141	Transcriptional regulator, AcrR family	90.8333	0.05	0.723
n36_20990	hypothetical protein	952461.peg.2147	hypothetical protein	293.333	0.05	0.745
n36_21040	Dihydrolipoyllysine-residue acetyltransferase component of pyruvate dehydrogenase complex	952461.peg.2153	Dihydrolipoamide acyltransferase component of branched-chain alpha-keto acid dehydrogenase complex (EC 2.3.1.168)	1052.67	0.05	0.732
n36_21110	hypothetical protein	952461.peg.2161	Heterodimeric efflux ABC transporter, permease/ATP-binding subunit 2	8.83333	0.05	0.739
n36_21900	8-oxoguanine deaminase	952461.peg.2239	Formiminoglutamic iminohydrolase (EC 3.5.3.13)	2628.17	0.05	0.77
n36_21990	CRISPR-associated endonuclease Cas1	952461.peg.2248	CRISPR-associated protein Cas1	2614	0.05	NA
n36_22730	hypothetical protein	952461.peg.2323	Acyl-CoA:1-acyl-sn-glycerol-3-phosphate acyltransferase (EC 2.3.1.51)	1499.5	0.05	0.744
n36_22960	hypothetical protein	952461.peg.2347	Cytochrome c-type biogenesis protein DsbD, protein-disulfide reductase (EC 1.8.1.8)	1604.83	0.05	0.797
n36_23130	2-amino-4-ketopentanoate thiolase beta subunit	952461.peg.2365	2-amino-4-ketopentanoate thiolase, beta subunit	26179.8	0.05	0.665
n36_23160	hypothetical protein	952461.peg.2368	Probable reactivating factor for D-ornithine aminomutase	17942.5	0.05	0.704
n36_23180	D-serine/D-alanine/glycine transporter	952461.peg.2370	D-serine/D-alanine/glycine transporter	4887.83	0.05	0.732
n36_00290	hypothetical protein	952461.peg.29	PTS system, galactitol-specific IIC component	0.166667	0.04	0.631
n36_01960	Serine/threonine-protein kinase PknB	952461.peg.203	Serine/threonine-protein kinase PknB (EC 2.7.11.1)	2014.67	0.04	0.807
n36_02790	hypothetical protein	952461.peg.289	D-alanyl-D-alanine carboxypeptidase (EC 3.4.16.4)	436	0.04	0.788
n36_03270	Protoporphyrinogen oxidase	952461.peg.341	Protoporphyrinogen IX oxidase, aerobic, HemY (EC 1.3.3.4)	876.833	0.04	0.795
n36_03390	Aspartate-semialdehyde dehydrogenase	952461.peg.353	Aspartate-semialdehyde dehydrogenase (EC 1.2.1.11)	5687	0.04	0.796
n36_03810	hypothetical protein	952461.peg.393	PTS system, IIB component	104.167	0.04	0.807
n36_04570	putative ABC transporter permease protein	952461.peg.469	ABC transporter, permease protein (cluster 8, B12/iron complex)	117.167	0.04	0.845
n36_06660	hypothetical protein	952461.peg.674	hydrolase, putative isochorismatase	35	0.04	0.777
n36_07390	hypothetical protein	952461.peg.755	hypothetical protein	79.1667	0.04	0.782
n36_07620	putative cytochrome c oxidase subunit 1	952461.peg.780	Cytochrome c oxidase polypeptide I (EC 1.9.3.1)	4025.5	0.04	0.759
n36_07680	putative oxidoreductase	952461.peg.787	Inosine-5'-monophosphate dehydrogenase (EC 1.1.1.205) / CBS domain	4400.83	0.04	0.719
n36_08930	hypothetical protein	952461.peg.912	hypothetical protein	7.83333	0.04	0.776
n36_09270	Isochorismate synthase MenF	952461.peg.947	Isochorismate synthase (EC 5.4.4.2) @ Menaquinone-specific isochorismate synthase (EC 5.4.4.2)	291	0.04	0.833
n36_09280	hypothetical protein	not found in RAST	no annotation in RAST	1.66667	0.04	0.365
n36_10060	hypothetical protein	952461.peg.1026	FIG01122152: hypothetical protein	424	0.04	0.833
n36_10680	Anaerobic C4-dicarboxylate transporter DcuA	952461.peg.1091	Anaerobic C4-dicarboxylate transporter	709.167	0.04	0.787
n36_11500	Aspartyl/glutamyl-tRNA(Asn/Gln) amidotransferase subunit C	952461.peg.1174	Aspartyl-tRNA(Asn) amidotransferase subunit C (EC 6.3.5.6) @ Glutamyl-tRNA(Gln) amidotransferase subunit C (EC 6.3.5.7)	379.833	0.04	0.823
n36_12370	Proteasome subunit alpha	952461.peg.1260	Proteasome subunit alpha (EC 3.4.25.1), bacterial	379.5	0.04	0.761
n36_13460	putative protein YlbL	952461.peg.1377	Lon-like protease with PDZ domain	910	0.04	0.726
n36_13630	Tryptophan--tRNA ligase 2	952461.peg.1393	Tryptophanyl-tRNA synthetase (EC 6.1.1.2)	874.833	0.04	0.773
n36_14970	hypothetical protein	952461.peg.1522	putative membrane protein	2486	0.04	0.843
n36_17000	dITP/XTP pyrophosphatase	952461.peg.1726	Nucleoside 5-triphosphatase RdgB (dHAPTP, dITP, XTP-specific) (EC 3.6.1.66)	1813.17	0.04	0.826
n36_18940	hypothetical protein	952461.peg.1938	hypothetical protein	243	0.04	0.843
n36_19070	hypothetical protein	952461.peg.1952	FIG00945223: hypothetical protein	22.3333	0.04	0.809
n36_20910	hypothetical protein	952461.peg.2137	Cytochrome c-type biogenesis protein DsbD, protein-disulfide reductase (EC 1.8.1.8)	530.833	0.04	0.73
n36_21910	Imidazolonepropionase	952461.peg.2240	Imidazolonepropionase (EC 3.5.2.7)	1878	0.04	0.819
n36_22240	hypothetical protein	952461.peg.2273	Glutamine amidotransferase, class I	499.833	0.04	0.827
n36_22450	hypothetical protein	952461.peg.2292	hypothetical protein	322.5	0.04	0.802
n36_22710	putative endonuclease 4	952461.peg.2321	Endonuclease IV (EC 3.1.21.2)	540.333	0.04	0.812
n36_23120	2-amino-4-ketopentanoate thiolase alpha subunit	952461.peg.2364	2-amino-4-ketopentanoate thiolase, alpha subunit	3157.17	0.04	0.653
n36_23140	hypothetical protein	952461.peg.2366	D-Ornithine 4,5-aminomutase S subunit (EC 5.4.3.5)	4863.67	0.04	0.772
n36_00880	hypothetical protein	952461.peg.93	ABC transporter, permease protein 2 (cluster 1, maltose/g3p/polyamine/iron)	1.66667	0.03	0.685
n36_01760	Pyruvate dehydrogenase complex repressor	952461.peg.182	Lactate-responsive regulator LldR in Actinobacteria, GntR family	201.667	0.03	0.856
n36_01890	putative amino acid permease YhdG	952461.peg.195	Agmatine/putrescine antiporter, associated with agmatine catabolism	844.167	0.03	0.855
n36_01970	Penicillin-binding protein A	952461.peg.204	FtsI-like cell elongation transpeptidase	1479	0.03	0.855
n36_02620	DNA topoisomerase 1	952461.peg.271	DNA topoisomerase I (EC 5.99.1.2)	937.167	0.03	0.872
n36_03490	hypothetical protein	952461.peg.363	hypothetical protein	445.5	0.03	0.847
n36_05690	Ribosomal RNA small subunit methyltransferase A	952461.peg.582	SSU rRNA (adenine(1518)-N(6)/adenine(1519)-N(6))-dimethyltransferase (EC 2.1.1.182)	340.5	0.03	0.851
n36_05990	hypothetical protein	952461.peg.607	membrane spanning protein, GtrA-family	1004.17	0.03	0.883
n36_06820	Proline/betaine transporter	952461.peg.691	proline/betaine transporter	1167.33	0.03	0.838
n36_06920	hypothetical protein	952461.peg.702	hypothetical protein	30262.7	0.03	0.868
n36_06960	hypothetical protein	952461.peg.707	hypothetical protein	833.167	0.03	0.874
n36_06990	hypothetical protein	952461.peg.710	hypothetical protein	2.5	0.03	0.725
n36_07040	hypothetical protein	952461.peg.716	Prophage Lp2 protein 6	468.833	0.03	NA
n36_07530	Dihydrolipoyllysine-residue acetyltransferase component of pyruvate dehydrogenase complex	952461.peg.771	Dihydrolipoamide acetyltransferase component of pyruvate dehydrogenase complex (EC 2.3.1.12)	5201.5	0.03	0.867
n36_08090	hypothetical protein	952461.peg.829	FIG022979: MoxR-like ATPases	857.5	0.03	0.876
n36_08600	hypothetical protein	952461.peg.878	Heterodimeric efflux ABC transporter, permease/ATP-binding subunit 2	1.5	0.03	0.703
n36_08690	hypothetical protein	952461.peg.888	hypothetical protein	128	0.03	0.856
n36_09340	Acetyl-coenzyme A synthetase	952461.peg.954	Acetyl-CoA synthetase	0.166667	0.03	0.741
n36_10810	hypothetical protein	952461.peg.1105	FIG00945047: hypothetical protein	242.167	0.03	0.869
n36_14180	Ureidoglycolate lyase	952461.peg.1446	Predicted 2-keto-4-pentenoate hydratase/2-oxohepta-3-ene-1,7-dioic acid hydratase	942.5	0.03	0.868
n36_14460	hypothetical protein	952461.peg.1475	FIG00820006: hypothetical protein	6.5	0.03	0.827
n36_15710	putative dual-specificity RNA methyltransferase RlmN	952461.peg.1597	23S rRNA (adenine(2503)-C(2))-methyltransferase @ tRNA (adenine(37)-C(2))-methyltransferase (EC 2.1.1.192)	1789.5	0.03	0.873
n36_16080	Maltose/maltodextrin-binding periplasmic protein	952461.peg.1637	Maltodextrin ABC transporter, substrate-binding protein MdxE	1522.17	0.03	0.808
n36_16670	hypothetical protein	952461.peg.1694	hypothetical protein	0.666667	0.03	0.453
n36_18320	30S ribosomal protein S9	952461.peg.1871	SSU ribosomal protein S9p (S16e)	2347.33	0.03	0.865
n36_19050	hypothetical protein	952461.peg.1950	FIG00945103: hypothetical protein	4406	0.03	0.85
n36_20650	hypothetical protein	952461.peg.2109	lipase/acylhydrolase with GDSL-like motif	630.167	0.03	0.82
n36_20930	hypothetical protein	952461.peg.2140	Mannose-6-phosphate isomerase	516.667	0.03	0.805
n36_21080	Putative mycofactocin radical SAM maturase MftC	952461.peg.2157	Radical SAM heme biosynthesis protein AhbD, Fe-coproporphyrin III decarboxylase	743.167	0.03	0.819
n36_21420	hypothetical protein	952461.peg.2192	LSU ribosomal protein L36p @ LSU ribosomal protein L36p, zinc-independent	12.6667	0.03	0.846
n36_21930	CRISPR-associated nuclease/helicase Cas3	952461.peg.2242	CRISPR-associated helicase Cas3	1279.17	0.03	NA
n36_21970	hypothetical protein	952461.peg.2246	CRISPR-associated protein, Cas5e family	1107.17	0.03	NA
n36_21980	CRISPR-associated endoribonuclease Cse3	952461.peg.2247	CRISPR-associated protein, Cse3 family	806	0.03	NA
n36_22250	hypothetical protein	952461.peg.2274	conserved hypothetical protein	2.83333	0.03	0.793
n36_23150	Glutamate mutase sigma subunit	952461.peg.2367	D-Ornithine 4,5-aminomutase E subunit (EC 5.4.3.5)	28824.8	0.03	0.793
n36_23670	Mannonate dehydratase	952461.peg.2419	Mannonate dehydratase (EC 4.2.1.8)	80.3333	0.03	0.882
n36_00120	hypothetical protein	952461.peg.13	hypothetical protein	0.333333	0.02	0.656
n36_00150	Ribose import permease protein RbsC	952461.peg.16	Ribose ABC transporter, permease protein RbsC (TC 3.A.1.2.1)	543.833	0.02	0.908
n36_00590	hypothetical protein	952461.peg.63	hypothetical membrane spanning protein	334	0.02	0.909
n36_00940	hypothetical protein	952461.peg.99	putative membrane protein	29.5	0.02	0.882
n36_02370	Isoleucine--tRNA ligase	952461.peg.245	Isoleucyl-tRNA synthetase (EC 6.1.1.5)	4064.5	0.02	0.894
n36_02640	Thymidylate kinase	952461.peg.273	Thymidylate kinase (EC 2.7.4.9)	131	0.02	0.883
n36_02720	L-amino acid dehydrogenase	952461.peg.280	Amine oxidase, flavin-containing	2899.83	0.02	0.871
n36_02860	hypothetical protein	952461.peg.297	hypothetical protein	10.3333	0.02	0.879
n36_03520	hypothetical protein	952461.peg.366	hypothetical protein	1392.5	0.02	0.857
n36_03690	Alkaline phosphatase synthesis transcriptional regulatory protein PhoP	952461.peg.382	Nitrogen metabolism regulator GlnR, OmpR family	518.667	0.02	0.888
n36_04360	Carnitine transport ATP-binding protein OpuCA	952461.peg.447	ABC transporter, ATP-binding protein (cluster 13, osmolytes)	1197.5	0.02	0.909
n36_04540	hypothetical protein	952461.peg.467	hypothetical protein	591.333	0.02	0.915
n36_05140	hypothetical protein	952461.peg.528	Cold shock protein of CSP family => SCO4325	2370	0.02	0.93
n36_05630	TPP			1.83333	0.02	0.811
n36_06460	hypothetical protein	952461.peg.654	hypothetical protein	2.16667	0.02	0.804
n36_06710	Xanthine phosphoribosyltransferase	952461.peg.679	Xanthine-guanine phosphoribosyltransferase (EC 2.4.2.22)	267	0.02	0.911
n36_07160	Methionine aminopeptidase 2	952461.peg.731	Methionine aminopeptidase (EC 3.4.11.18)	1043.5	0.02	0.904
n36_07230	hypothetical protein	952461.peg.739	Glycerate kinase (EC 2.7.1.31)	305	0.02	0.924
n36_07330	hypothetical protein	952461.peg.750	hypothetical protein	0.333333	0.02	0.706
n36_07510	putative protein	952461.peg.769	Copper resistance protein CopD / Cytochrome c oxidase caa3-type assembly factor CtaG_BS (unrelated to Cox11-CtaG family)	577	0.02	0.899
n36_09000	hypothetical protein	952461.peg.920	unnamed protein product	2.33333	0.02	0.719
n36_09330	Acetyl-coenzyme A synthetase	952461.peg.953	acetyl-coenzyme A synthetase	12.3333	0.02	0.918
n36_09660	hypothetical protein	952461.peg.987	hypothetical protein	66.3333	0.02	0.895
n36_09970	hypothetical protein	not found in RAST	no annotation in RAST	0.833333	0.02	0.759
n36_10980	tRNA-Cys(gca)			0.166667	0.02	0.776
n36_11450	tRNA-specific 2-thiouridylase MnmA	952461.peg.1169	tRNA-specific 2-thiouridylase MnmA (EC 2.8.1.13)	991.333	0.02	0.923
n36_12780	ATP synthase subunit c	952461.peg.1302	ATP synthase F0 sector subunit c (EC 3.6.3.14)	59.1667	0.02	0.911
n36_12900	Homoserine dehydrogenase	952461.peg.1315	Homoserine dehydrogenase (EC 1.1.1.3)	1085.83	0.02	0.884
n36_12980	putative sensor histidine kinase pdtaS	952461.peg.1322	Signal transduction histidine kinase, subgroup 2	939.5	0.02	0.924
n36_13480	hypothetical protein	952461.peg.1379	Metal-dependent hydrolase	126.667	0.02	0.916
n36_13880	putative ABC transporter ATP-binding protein YxlF	952461.peg.1419	Efflux ABC transporter, ATP-binding protein	160.667	0.02	0.898
n36_15330	hypothetical protein	952461.peg.1558	hypothetical protein	62.8333	0.02	0.916
n36_17010	Ribonuclease PH	952461.peg.1727	Ribonuclease PH (EC 2.7.7.56)	3037.5	0.02	0.901
n36_19200	hypothetical protein	952461.peg.1964	(3R)-hydroxyacyl-ACP dehydratase subunit HadA	1589.5	0.02	0.91
n36_19420	hypothetical protein	952461.peg.1987	conserved hypothetical protein	28	0.02	0.879
n36_19680	hypothetical protein	952461.peg.2014	hypothetical protein	87069.5	0.02	NA
n36_19940	hypothetical protein	952461.peg.2035	Lysophospholipase (EC 3.1.1.5)	3117	0.02	0.901
n36_20100	hypothetical protein	952461.peg.2052	hypothetical protein	0.666667	0.02	0.648
n36_21960	CRISPR system Cascade subunit CasC	952461.peg.2245	CRISPR-associated protein, Cse4 family	2263.17	0.02	NA
n36_22920	DNA damage-inducible protein F	952461.peg.2343	DNA-damage-inducible protein F	1019.83	0.02	0.903
n36_00220	hypothetical protein	952461.peg.23	hypothetical protein	5.83333	0.01	0.973
n36_00480	hypothetical protein	952461.peg.52	Glycerate kinase (EC 2.7.1.31)	22.1667	0.01	0.956
n36_00930	hypothetical protein	not found in RAST	no annotation in RAST	6.16667	0.01	0.964
n36_01830	hypothetical protein	952461.peg.189	hypothetical protein	588.5	0.01	0.959
n36_01910	putative ABC transporter ATP-binding protein	952461.peg.197	Efflux ABC transporter, permease/ATP-binding protein SCO2463	771.167	0.01	0.982
n36_02100	hypothetical protein	not found in RAST	no annotation in RAST	0.166667	0.01	0.83
n36_02300	hypothetical protein	952461.peg.238	hypothetical protein	952.667	0.01	0.927
n36_03040	5-oxoprolinase subunit B	952461.peg.317	Allophanate hydrolase 2 subunit 1 (EC 3.5.1.54)	322.5	0.01	0.946
n36_03180	D-erythronate 4-phosphate dehydrogenase	952461.peg.332	4-hydroxythreonine-4-phosphate dehydrogenase (EC 1.1.1.262)	101.833	0.01	0.921
n36_04010	hypothetical protein	not found in RAST	no annotation in RAST	2.66667	0.01	0.947
n36_04250	msiK			0.166667	0.01	0.827
n36_04700	Hydrogenobyrinate a,c-diamide synthase	952461.peg.481	L-threonine 3-O-phosphate decarboxylase (EC 4.1.1.81) / Cobyrinic acid a,c-diamide synthetase (EC 6.3.5.11)	933.833	0.01	0.929
n36_05110	hypothetical protein	952461.peg.525	hypothetical protein	4024.5	0.01	0.965
n36_05420	GTP 3',8-cyclase 2	952461.peg.555	GTP 3',8-cyclase (EC 4.1.99.22)	412.333	0.01	0.944
n36_05600	Thiazole synthase	952461.peg.574	Thiazole synthase (EC 2.8.1.10)	343.833	0.01	0.935
n36_08490	Cobalamin			0.166667	0.01	0.822
n36_11790	DNA polymerase III subunit alpha	952461.peg.1202	DNA polymerase III alpha subunit (EC 2.7.7.7)	2089.33	0.01	0.966
n36_12180	hypothetical protein	952461.peg.1241	integration host factor	85.5	0.01	0.976
n36_13660	hypothetical protein	952461.peg.1396	FIG00945595: hypothetical protein	393.5	0.01	0.939
n36_15570	Manganese transport system ATP-binding protein MntB	952461.peg.1583	Zinc ABC transporter, ATP-binding protein ZnuC	12.5	0.01	0.935
n36_15650	hypothetical protein	952461.peg.1591	hypothetical protein	6.16667	0.01	0.948
n36_16220	hypothetical protein	952461.peg.1651	conserved membrane protein	1694.17	0.01	0.953
n36_17760	Phosphoribosylglycinamide formyltransferase	952461.peg.1812	Phosphoribosylglycinamide formyltransferase (EC 2.1.2.2)	1499.5	0.01	0.969
n36_17770	6,7-dimethyl-8-ribityllumazine synthase	952461.peg.1813	6,7-dimethyl-8-ribityllumazine synthase (EC 2.5.1.78)	36.5	0.01	0.94
n36_19000	hypothetical protein	952461.peg.1944	FIG00945713: hypothetical protein	1363.67	0.01	0.941
n36_19320	2-oxoglutarate oxidoreductase subunit KorB	952461.peg.1974	2-oxoglutarate/2-oxoacid ferredoxin oxidoreductase, beta subunit (EC 1.2.7.-)	1202.83	0.01	0.939
n36_19690	Lipoprotein-releasing system ATP-binding protein LolD	952461.peg.2015	ABC transporter ATP-binding protein	68510.3	0.01	NA
n36_19840	hypothetical protein	952461.peg.2030	ABC transporter, permease protein 1 (cluster 1, maltose/g3p/polyamine/iron)	256.833	0.01	0.952
n36_20190	Alkyl hydroperoxide reductase C	952461.peg.2060	Alkyl hydroperoxide reductase protein C (EC 1.11.1.15)	667.167	0.01	0.962
n36_20570	Bacitracin export ATP-binding protein BceA	952461.peg.2101	ABC transporter, ATP-binding protein	36012.3	0.01	0.968
n36_21030	hypothetical protein	952461.peg.2152	hypothetical protein	806.333	0.01	0.956
n36_21150	hypothetical protein	952461.peg.2166	glyoxalase/bleomycin resistance protein/dioxygenase superfamily	1.33333	0.01	0.843
n36_21160	Phenazine antibiotic resistance protein EhpR	952461.peg.2167	glyoxalase/bleomycin resistance protein/dioxygenase superfamily	1.33333	0.01	0.808
n36_22420	Putative phosphatase	952461.peg.2289	Hydrolase, HAD superfamily	789.333	0.01	0.956
n36_22680	PTS system mannose-specific EIIBCA component	952461.peg.2317	PTS system, mannose-specific IIA component (EC 2.7.1.191)	910.667	0.01	0.913
n36_22690	PTS system mannose-specific EIIBCA component	952461.peg.2318	PTS system, mannose-specific IIB component (EC 2.7.1.191) / PTS system, mannose-specific IIC component	4030.67	0.01	0.93
n36_23210	Phosphoglucomutase	952461.peg.2373	N-acetylglucosamine phosphomutase (EC 5.4.2.3)	1210.33	0.01	0.931
n36_23500	Thioredoxin 1	952461.peg.2401	Thioredoxin	360.333	0.01	0.957
n36_23650	Erythritol kinase	952461.peg.2416	Carbohydrate kinase, FGGY family	2593.83	0.01	0.959
n36_23830	Nitrogenase iron protein	952461.peg.2434	Chromosome (plasmid) partitioning protein ParA	394.167	0.01	0.97
n36_00830	1,3-beta-galactosyl-N-acetylhexosamine phosphorylase	952461.peg.88	1,3-beta-galactosyl-N-acetylhexosamine phosphorylase (EC 2.4.1.211)	763.5	0	0.997
n36_01670	TPP			0	0	0.995
n36_01900	Fatty acid ABC transporter ATP-binding/permease protein	952461.peg.196	Efflux ABC transporter, permease/ATP-binding protein SCO2464	613.167	0	0.993
n36_02260	Recombination protein RecR	952461.peg.234	Recombination protein RecR	1444.17	0	0.978
n36_02270	hypothetical protein	952461.peg.235	Transcriptional regulator, PadR family	1307.83	0	0.978
n36_03240	Delta-aminolevulinic acid dehydratase	952461.peg.338	Porphobilinogen synthase (EC 4.2.1.24)	1316	0	0.999
n36_04490	Cobalamin			1	0	0.984
n36_06050	hypothetical protein	952461.peg.613	hypothetical protein	0.333333	0	0.982
n36_06240	Ribosome-binding ATPase YchF	952461.peg.632	GTP-binding and nucleic acid-binding protein YchF	629.667	0	0.995
n36_06620	hypothetical protein	952461.peg.670	hypothetical protein	0.333333	0	0.995
n36_07050	hypothetical protein	952461.peg.717	Prophage Lp2 protein 6	21.6667	0	0.992
n36_07480	hypothetical protein	952461.peg.766	hypothetical protein	1.83333	0	0.908
n36_09530	queuosine precursor transporter	952461.peg.974	Putative preQ0 transporter YhhQ	85.3333	0	0.99
n36_10250	Carbamoyl-phosphate synthase small chain	952461.peg.1046	Carbamoyl-phosphate synthase small chain (EC 6.3.5.5)	2135.83	0	0.999
n36_10950	hypothetical protein	952461.peg.1121	hypothetical protein	4	0	0.992
n36_12130	3-dehydroquinate synthase	952461.peg.1236	3-dehydroquinate synthase (EC 4.2.3.4)	370.833	0	0.979
n36_12600	UDP-N-acetylglucosamine 1-carboxyvinyltransferase	952461.peg.1281	XRE-family DNA-binding domain / UDP-N-acetylglucosamine 1-carboxyvinyltransferase (EC 2.5.1.7)	7804	0	0.979
n36_12880	Homoserine kinase	952461.peg.1313	Homoserine kinase (EC 2.7.1.39)	390.833	0	0.991
n36_13150	hypothetical protein	952461.peg.1339	FIG00945668: hypothetical protein	91.8333	0	0.991
n36_13360	hypothetical protein	952461.peg.1366	FIG00945682: hypothetical protein	2.5	0	0.984
n36_13410	hypothetical protein	952461.peg.1371	Glycerate kinase (EC 2.7.1.31)	0	0	0.996
n36_13560	ATP-dependent DNA helicase Rep	952461.peg.1386	ATP-dependent DNA helicase SCO5184	872.167	0	0.978
n36_13690	Protein translocase subunit SecA	952461.peg.1399	Protein translocase subunit SecA	4905.83	0	0.903
n36_14240	hypothetical protein	952461.peg.1452	Acetolactate synthase large subunit (EC 2.2.1.6)	113.333	0	0.984
n36_15260	Actino-pnp			0	0	0.999
n36_15740	Phosphatidate cytidylyltransferase	952461.peg.1600	Phosphatidate cytidylyltransferase (EC 2.7.7.41)	852.833	0	0.997
n36_17830	Succinate--CoA ligase [ADP-forming] subunit alpha	952461.peg.1818	Succinyl-CoA ligase [ADP-forming] alpha chain (EC 6.2.1.5)	10016.7	0	0.988
n36_17860	hypothetical protein	not found in RAST	no annotation in RAST	1.66667	0	0.965
n36_18950	Glutamate--tRNA ligase	952461.peg.1939	Glutamyl-tRNA synthetase (EC 6.1.1.17) @ Glutamyl-tRNA(Gln) synthetase (EC 6.1.1.24)	1597.5	0	0.997
n36_19160	tRNA-Trp(cca)			0.666667	0	0.977
n36_19700	hypothetical protein	952461.peg.2016	hypothetical protein	52736.7	0	NA
n36_21120	hypothetical protein	952461.peg.2162	Heterodimeric efflux ABC transporter, permease/ATP-binding subunit 2	4.16667	0	0.967
n36_21380	Ribonucleoside-diphosphate reductase subunit beta	952461.peg.2187	Ribonucleotide reductase of class Ia (aerobic), beta subunit (EC 1.17.4.1)	111.833	0	0.997
n36_21480	hypothetical protein	952461.peg.2201	hypothetical protein	0.666667	0	0.966
n36_21940	hypothetical protein	952461.peg.2243	CRISPR-associated protein, Cse1 family	1515.83	0	0.991
n36_22590	hypothetical protein	952461.peg.2306	hypothetical protein	196.5	0	0.975
n36_22670	hypothetical protein	952461.peg.2316	Rhodanese domain protein / Ankyrin	266.5	0	0.994
n36_00130	HTH-type transcriptional regulator DegA	952461.peg.14	Ribose operon repressor	1305.83	-0.01	0.938
n36_02060	hypothetical protein	952461.peg.215	FIG00945495: hypothetical protein	0.166667	-0.01	0.83
n36_02120	hypothetical protein	952461.peg.222	hypothetical protein	0.5	-0.01	0.751
n36_02400	hypothetical protein	952461.peg.248	Inner membrane transport protein YhaO	0.166667	-0.01	0.832
n36_02680	hypothetical protein	952461.peg.277	Probable exported protease	1513.17	-0.01	0.962
n36_03360	hypothetical protein	952461.peg.350	FIG00945063: hypothetical protein	212.5	-0.01	0.952
n36_03870	hypothetical protein	952461.peg.399	Polysaccharide deacetylase	788.667	-0.01	0.967
n36_04050	Glyoxylate/hydroxypyruvate reductase B	952461.peg.416	D-3-phosphoglycerate dehydrogenase (EC 1.1.1.95)	30.3333	-0.01	0.939
n36_05120	hypothetical protein	not found in RAST	no annotation in RAST	625.5	-0.01	0.967
n36_06120	hypothetical protein	952461.peg.620	Uncharacterized protein YyaL	3231.33	-0.01	0.922
n36_06270	hypothetical protein	952461.peg.635	hypothetical protein	65.6667	-0.01	0.955
n36_06810	hypothetical protein	952461.peg.690	Hypothetical transporter	192.167	-0.01	0.952
n36_06950	hypothetical protein	952461.peg.705	Mg/Co/Ni transporter MgtE, CBS domain-containing	503.5	-0.01	0.971
n36_07020	hypothetical protein	952461.peg.713	hypothetical protein	0.166667	-0.01	0.846
n36_07030	hypothetical protein	not found in RAST	no annotation in RAST	313.5	-0.01	0.941
n36_07060	hypothetical protein	952461.peg.718	hypothetical protein	13.1667	-0.01	0.93
n36_07700	Cytochrome bc1 complex cytochrome b subunit	952461.peg.789	Ubiquinol-cytochrome C reductase, cytochrome B subunit (EC 1.10.2.2)	479.667	-0.01	0.944
n36_07750	hypothetical protein	not found in RAST	no annotation in RAST	0.833333	-0.01	0.846
n36_07810	Putative bifunctional exonuclease/endonuclease protein	952461.peg.799	DNA polymerase III epsilon subunit-related protein MSMEG4261	243.333	-0.01	0.966
n36_08190	putative peptidoglycan glycosyltransferase FtsW	952461.peg.838	Peptidoglycan glycosyltransferase FtsW (EC 2.4.1.129)	1241.33	-0.01	0.932
n36_09140	hypothetical protein	952461.peg.934	hypothetical protein	107.667	-0.01	0.956
n36_12510	hypothetical protein	not found in RAST	no annotation in RAST	23.8333	-0.01	0.945
n36_12970	Transcriptional regulator WhiB1	952461.peg.1321	WhiB-like transcription regulator	59.6667	-0.01	0.973
n36_13450	hypothetical protein	952461.peg.1376	FIG129854: hypothetical protein	251.5	-0.01	0.914
n36_13490	hypothetical protein	952461.peg.1380	FIG00945932: hypothetical protein	1	-0.01	0.786
n36_13550	NADH pyrophosphatase	952461.peg.1385	NADH pyrophosphatase (EC 3.6.1.22), decaps 5'-NAD modified RNA	100.667	-0.01	0.944
n36_13600	hypothetical protein	952461.peg.1390	hypothetical protein	271.167	-0.01	0.96
n36_13750	hypothetical protein	952461.peg.1405	UPF0301 protein YqgE	1024	-0.01	0.951
n36_13830	hypothetical protein	952461.peg.1414	conserved hypothetical protein	1.83333	-0.01	0.862
n36_14080	hypothetical protein	952461.peg.1437	FIG00946262: hypothetical protein	135.5	-0.01	0.953
n36_16490	6-phosphogluconate dehydrogenase, decarboxylating	952461.peg.1677	6-phosphogluconate dehydrogenase, decarboxylating (EC 1.1.1.44)	965.667	-0.01	0.929
n36_16760	Error-prone DNA polymerase	952461.peg.1700	Error-prone repair homolog of DNA polymerase III alpha subunit (EC 2.7.7.7)	313.833	-0.01	0.94
n36_20300	Sialic acid transporter NanT	952461.peg.2071	Sialic acid transporter (permease) NanT	152	-0.01	0.939
n36_20890	hypothetical protein	952461.peg.2134	FIG00945094: hypothetical protein	0.166667	-0.01	0.823
n36_20920	hypothetical protein	952461.peg.2138	hypothetical protein	0.5	-0.01	0.804
n36_20970	hypothetical protein	952461.peg.2144	Substrate-specific component BL0695 of predicted ECF transporter	3.16667	-0.01	0.888
n36_21270	Isoaspartyl peptidase	952461.peg.2178	Isoaspartyl aminopeptidase (EC 3.4.19.5) @ Asp-X dipeptidase	671.667	-0.01	0.968
n36_22000	hypothetical protein	952461.peg.2249	hypothetical protein	74009.7	-0.01	NA
n36_22400	K(+)/H(+) antiporter NhaP2	952461.peg.2287	Putative Na+/H+ antiporter	711.667	-0.01	0.925
n36_23610	Glycerol uptake operon antiterminator regulatory protein	952461.peg.2412	Glycerol uptake operon antiterminator regulatory protein	314.667	-0.01	0.925
n36_00320	putative licABCH operon regulator	952461.peg.32	hypothetical protein	149.333	-0.02	0.904
n36_01920	hypothetical protein	952461.peg.198	hypothetical protein	1.5	-0.02	0.708
n36_02130	hypothetical protein	952461.peg.223	Glycerate kinase (EC 2.7.1.31)	0.333333	-0.02	0.668
n36_04640	Cobalt transport protein CbiQ	952461.peg.476	Cobalt ECF transporter, transmembrane component of energizing module CbiQ	467.167	-0.02	0.877
n36_05400	Molybdopterin synthase catalytic subunit 2	952461.peg.553	Molybdopterin synthase catalytic subunit MoaE (EC 2.8.1.12)	114.167	-0.02	0.9
n36_05860	Enolase	952461.peg.598	Enolase (EC 4.2.1.11)	14935.2	-0.02	0.844
n36_06630	Manganese transport system membrane protein MntD	952461.peg.671	Zinc ABC transporter, permease protein ZnuB	42	-0.02	0.934
n36_07380	hypothetical protein	not found in RAST	no annotation in RAST	3	-0.02	0.763
n36_07500	Copper-exporting P-type ATPase	952461.peg.768	Lead, cadmium, zinc and mercury transporting ATPase (EC 3.6.3.3) (EC 3.6.3.5); Copper-translocating P-type ATPase (EC 3.6.3.4)	1423	-0.02	0.858
n36_08320	Putative fluoride ion transporter CrcB	952461.peg.852	Fluoride ion transporter CrcB	72	-0.02	0.905
n36_08510	hypothetical protein	not found in RAST	no annotation in RAST	0.166667	-0.02	0.816
n36_08870	hypothetical protein	952461.peg.906	hypothetical protein	226.833	-0.02	0.901
n36_10700	DNA gyrase subunit A	952461.peg.1094	DNA topoisomerase IV subunit A (EC 5.99.1.3)	2401	-0.02	0.875
n36_11020	hypothetical protein	952461.peg.1125	FIG00945304: hypothetical protein	165.5	-0.02	0.909
n36_12090	Endolytic murein transglycosylase	952461.peg.1232	Murein endolytic transglycosylase MltG	782.167	-0.02	0.886
n36_12570	Glycerophosphodiester phosphodiesterase, cytoplasmic	952461.peg.1279	Glycerophosphoryl diester phosphodiesterase (EC 3.1.4.46)	399.667	-0.02	0.925
n36_13840	hypothetical protein	952461.peg.1415	hypothetical protein	0.833333	-0.02	0.629
n36_13990	SsrA-binding protein	952461.peg.1429	tmRNA-binding protein SmpB	508.167	-0.02	0.894
n36_14370	putative protein	952461.peg.1465	ParA-like protein	1961.33	-0.02	0.929
n36_14510	hypothetical protein	952461.peg.1480	TPR-repeat-containing protein	8713	-0.02	0.866
n36_14870	hypothetical protein	952461.peg.1512	hypothetical protein	1.66667	-0.02	0.77
n36_15130	hypothetical protein	952461.peg.1538	FIG01131316: hypothetical protein	296.333	-0.02	0.889
n36_15210	Ribonuclease J	952461.peg.1546	Ribonuclease J2 (endoribonuclease in RNA processing)	3352.17	-0.02	0.888
n36_15470	Translation initiation factor IF-2	952461.peg.1573	Translation initiation factor 2	30404.8	-0.02	0.905
n36_16240	Valine--tRNA ligase	952461.peg.1653	Valyl-tRNA synthetase (EC 6.1.1.9)	8353.5	-0.02	0.889
n36_16280	ATP-dependent Clp protease proteolytic subunit 2	952461.peg.1657	ATP-dependent Clp protease proteolytic subunit ClpP (EC 3.4.21.92)	6694.17	-0.02	0.939
n36_16830	hypothetical protein	952461.peg.1706	Maltose/maltodextrin ABC transporter, substrate binding periplasmic protein MalE	88.6667	-0.02	0.906
n36_17640	hypothetical protein	952461.peg.1796	FIG00945126: hypothetical protein	279.667	-0.02	0.902
n36_19310	2-oxoglutarate oxidoreductase subunit KorA	952461.peg.1973	2-oxoglutarate/2-oxoacid ferredoxin oxidoreductase, gamma subunit (EC 1.2.7.-) / 2-oxoglutarate/2-oxoacid ferredoxin oxidoreductase, alpha subunit (EC 1.2.7.-)	3083.33	-0.02	0.876
n36_19890	hypothetical protein	not found in RAST	no annotation in RAST	106.667	-0.02	0.879
n36_20620	hypothetical protein	952461.peg.2106	hypothetical protein	2	-0.02	0.804
n36_20660	hypothetical protein	952461.peg.2110	HspR, transcriptional repressor of DnaK operon	1093.17	-0.02	0.897
n36_20820	Succinyl-CoA:acetate CoA-transferase	952461.peg.2128	putative coenzyme A transferase	4954.17	-0.02	0.895
n36_21950	hypothetical protein	952461.peg.2244	CRISPR-associated protein, Cse2 family	632	-0.02	NA
n36_23600	L-ribulose-5-phosphate 4-epimerase SgbE	952461.peg.2411	L-ribulose-5-phosphate 4-epimerase (EC 5.1.3.4)	205.333	-0.02	0.878
n36_23620	L-fuculose phosphate aldolase	952461.peg.2413	fuculose-1-phosphate aldolase	432.833	-0.02	0.88
n36_00060	ATM1-type heavy metal exporter	952461.peg.6	conserved hypothetical protein	1.16667	-0.03	0.7
n36_00910	Lactose operon repressor	952461.peg.96	Transcriptional regulator, LacI/PurR family	171.333	-0.03	0.883
n36_01290	Transcriptional regulatory protein KdpE	952461.peg.135	DNA-binding response regulator KdpE	99	-0.03	0.884
n36_02250	Nucleoid-associated protein	952461.peg.233	Nucleoid-associated protein YaaK	969.667	-0.03	0.849
n36_03230	Glutamate-1-semialdehyde 2,1-aminomutase	952461.peg.337	Glutamate-1-semialdehyde 2,1-aminomutase (EC 5.4.3.8)	2189.17	-0.03	0.838
n36_04530	tRNA-Pro(ggg)			0.666667	-0.03	0.631
n36_04730	Cobalamin			0.666667	-0.03	0.573
n36_07190	hypothetical protein	952461.peg.734	Uncharacterized protein MSMEG_5817	215.5	-0.03	0.845
n36_08410	30S ribosomal protein S1	952461.peg.860	SSU ribosomal protein S1p	34497.8	-0.03	0.845
n36_09230	hypothetical protein	952461.peg.943	hypothetical protein	0.5	-0.03	0.634
n36_09630	hypothetical protein	952461.peg.984	Exoenzymes regulatory protein AepA precursor	116.5	-0.03	0.868
n36_10820	Trk system potassium uptake protein TrkA	952461.peg.1106	TrkA-like protein	204.167	-0.03	0.86
n36_11720	hypothetical protein	952461.peg.1195	FIG00945400: hypothetical protein	2688.67	-0.03	0.833
n36_12340	hypothetical protein	952461.peg.1257	hypothetical protein	311.667	-0.03	NA
n36_12950	hypothetical protein	952461.peg.1319	Uncharacterized protein SCO5267	31.8333	-0.03	0.835
n36_13400	hypothetical protein	952461.peg.1370	hypothetical protein	43.1667	-0.03	0.844
n36_13860	hypothetical protein	952461.peg.1417	hypothetical protein	297.333	-0.03	0.812
n36_15360	hypothetical protein	952461.peg.1562	Sorbitol operon transcription regulator	32.3333	-0.03	0.832
n36_15460	Linearmycin resistance ATP-binding protein LnrL	952461.peg.1572	ABC transporter, ATP-binding protein	635.667	-0.03	0.865
n36_17050	hypothetical protein	952461.peg.1731	hypothetical protein	201.167	-0.03	0.883
n36_17680	hypothetical protein	952461.peg.1802	hypothetical protein	1.5	-0.03	0.623
n36_18090	Hemin transport system permease protein HmuU	952461.peg.1847	ABC transporter, permease protein (cluster 8, B12/iron complex)	302.667	-0.03	0.875
n36_18690	putative ABC transporter ATP-binding protein	952461.peg.1912	Oligopeptide ABC transporter, ATP-binding protein OppD (TC 3.A.1.5.1) / Oligopeptide ABC transporter, ATP-binding protein OppF (TC 3.A.1.5.1)	814.167	-0.03	0.762
n36_20590	hypothetical protein	952461.peg.2103	Nudix hydrolase family protein PA3470	101.333	-0.03	0.847
n36_23890	hypothetical protein	952461.peg.2441	hypothetical protein	0.5	-0.03	0.675
n36_00520	Formate--tetrahydrofolate ligase	952461.peg.56	Formate--tetrahydrofolate ligase (EC 6.3.4.3)	1190.67	-0.04	0.805
n36_00620	Lactose-binding protein	952461.peg.66	ABC transporter, substrate-binding protein (cluster 1, maltose/g3p/polyamine/iron)	524.667	-0.04	0.804
n36_00760	hypothetical protein	952461.peg.81	ABC transporter, fused permease protein	21883.5	-0.04	NA
n36_01370	putative protein	952461.peg.142	hypothetical protein	609	-0.04	0.806
n36_02520	hypothetical protein	952461.peg.260	Septum site-determining protein MinD @ possible CpaE	8.33333	-0.04	0.798
n36_02890	hypothetical protein	952461.peg.302	FIG00945898: hypothetical protein	0.666667	-0.04	0.513
n36_03740	hypothetical protein	952461.peg.387	Undecaprenyl-phosphate galactosephosphotransferase (EC 2.7.8.6)	1452.33	-0.04	0.763
n36_04680	Cobalamin			4.33333	-0.04	0.728
n36_06750	Ferredoxin	952461.peg.683	4Fe-4S ferredoxin, iron-sulfur binding	942.5	-0.04	0.803
n36_06970	hypothetical protein	952461.peg.708	hypothetical protein	257.667	-0.04	0.788
n36_07460	hypothetical protein	952461.peg.763	hypothetical protein	1.66667	-0.04	0.647
n36_08360	Putative esterase	952461.peg.855	1,4-dihydroxy-2-naphthoyl-CoA hydrolase (EC 3.1.2.28) in menaquinone biosynthesis	32	-0.04	0.806
n36_09300	1,4-dihydroxy-2-naphthoyl-CoA synthase	952461.peg.950	Naphthoate synthase (EC 4.1.3.36)	839.333	-0.04	0.821
n36_10150	hypothetical protein	952461.peg.1036	Endo-beta-N-acetylglucosaminidase (EC 3.2.1.96)	12	-0.04	0.806
n36_10290	Orotidine 5'-phosphate decarboxylase	952461.peg.1050	Orotidine 5'-phosphate decarboxylase (EC 4.1.1.23)	672	-0.04	0.834
n36_11030	Transcriptional regulatory protein LiaR	952461.peg.1126	putative two-component system, response regulator	60.1667	-0.04	0.808
n36_12490	putative butyrate:acetyl-CoA coenzyme A-transferase	952461.peg.1272	4-hydroxybutyrate coenzyme A transferase	279.333	-0.04	0.74
n36_12800	hypothetical protein	952461.peg.1304	ATP synthase protein I	108.667	-0.04	0.835
n36_13820	hypothetical protein	952461.peg.1413	hypothetical protein	1	-0.04	0.489
n36_13900	transfer-messenger RNA%2C SsrA			0	-0.04	0.799
n36_15430	Ribosome-binding factor A	952461.peg.1569	Ribosome-binding factor A	1172.67	-0.04	NA
n36_15730	hypothetical protein	952461.peg.1599	Cytochrome c-type biogenesis protein DsbD, protein-disulfide reductase (EC 1.8.1.8)	128.667	-0.04	0.815
n36_15850	hypothetical protein	952461.peg.1612	Protein QmcA (possibly involved in integral membrane quality control)	3166.17	-0.04	0.774
n36_16770	DNA polymerase IV	952461.peg.1701	DNA polymerase IV-like protein ImuB	180.833	-0.04	0.805
n36_16990	Thymidylate synthase	952461.peg.1725	Thymidylate synthase (EC 2.1.1.45)	1353.5	-0.04	0.803
n36_17180	hypothetical protein	952461.peg.1745	FIG083739: Putative secreted protein	484	-0.04	0.775
n36_17550	Methionine--tRNA ligase	952461.peg.1787	Methionyl-tRNA synthetase (EC 6.1.1.10)	2515.67	-0.04	0.802
n36_18710	Putative peptide transport permease protein	952461.peg.1914	Oligopeptide ABC transporter, permease protein OppB (TC 3.A.1.5.1)	292	-0.04	0.806
n36_19340	hypothetical protein	952461.peg.1976	hypothetical protein	1.66667	-0.04	0.615
n36_19830	hypothetical protein	952461.peg.2029	Neuraminidase NanP	426.167	-0.04	0.819
n36_20350	Methylmalonyl-CoA carboxyltransferase 12S subunit	952461.peg.2078	Clusters with Methylmalonyl-CoA carboxyltransferase (EC 2.1.3.1)	553.667	-0.04	0.804
n36_01200	hypothetical protein	952461.peg.125	FIG00946377: hypothetical protein	3	-0.05	0.626
n36_01840	hypothetical protein	952461.peg.190	hypothetical protein	216.167	-0.05	0.694
n36_04580	Petrobactin import ATP-binding protein FpuD	952461.peg.470	hypothetical protein	33.6667	-0.05	0.745
n36_04650	Cobalt import ATP-binding protein CbiO	952461.peg.477	Cobalt ECF transporter, ATPase component of energizing module CbiO	279.333	-0.05	0.717
n36_05100	hypothetical protein	952461.peg.524	hypothetical protein	3	-0.05	0.596
n36_05370	Tat proofreading chaperone DmsD	952461.peg.550	Anaerobic dimethyl sulfoxide reductase chaperone DmsD	101.667	-0.05	0.762
n36_05490	Respiratory nitrate reductase 2 beta chain	952461.peg.563	Respiratory nitrate reductase beta chain (EC 1.7.99.4)	3770.33	-0.05	0.724
n36_06100	hypothetical protein	952461.peg.618	conserved hypothetical protein	61.5	-0.05	0.779
n36_06480	Methylmalonyl-CoA mutase small subunit	952461.peg.656	Methylmalonyl-CoA mutase small subunit, MutA (EC 5.4.99.2)	4522.5	-0.05	0.768
n36_07690	hypothetical protein	not found in RAST	no annotation in RAST	20.3333	-0.05	0.77
n36_08330	Putative fluoride ion transporter CrcB	952461.peg.853	Fluoride ion transporter CrcB	20.5	-0.05	0.746
n36_08940	putative nicotinate-nucleotide adenylyltransferase	952461.peg.913	Nicotinate-nucleotide adenylyltransferase (EC 2.7.7.18)	1755.17	-0.05	0.735
n36_09780	putative tRNA-dihydrouridine synthase	952461.peg.999	tRNA-dihydrouridine synthase DusB	656.667	-0.05	0.633
n36_11460	hypothetical protein	952461.peg.1170	hypothetical protein	391.167	-0.05	0.74
n36_13680	hypothetical protein	not found in RAST	no annotation in RAST	12.8333	-0.05	0.732
n36_14280	Sec-independent protein translocase protein TatC	952461.peg.1456	Twin-arginine translocation protein TatC	754.667	-0.05	0.776
n36_14900	hypothetical protein	952461.peg.1515	Succinate dehydrogenase cytochrome b subunit	1519.33	-0.05	0.775
n36_15990	Cinnamate reductase	952461.peg.1627	2,4-dienoyl-CoA reductase [NADPH] (EC 1.3.1.34)	39.6667	-0.05	0.761
n36_16420	hypothetical protein	952461.peg.1670	hypothetical protein	57.1667	-0.05	0.754
n36_16550	putative protein YjdF	952461.peg.1684	hypothetical protein	2053	-0.05	0.593
n36_16790	Lipid II isoglutaminyl synthase (glutamine-hydrolyzing) subunit MurT	952461.peg.1703	proposed amino acid ligase found clustered with an amidotransferase	606.833	-0.05	0.751
n36_17280	N5-carboxyaminoimidazole ribonucleotide synthase	952461.peg.1757	N5-carboxyaminoimidazole ribonucleotide synthase (EC 6.3.4.18)	659.333	-0.05	0.734
n36_17360	hypothetical protein	952461.peg.1765	hypothetical protein	1	-0.05	0.29
n36_18220	GDP-mannose-dependent alpha-mannosyltransferase	952461.peg.1860	Glycosyl transferase	3662.67	-0.05	0.771
n36_18460	Vitamin B12 import ATP-binding protein BtuD	952461.peg.1885	Efflux ABC transporter, ATP-binding protein	2895.5	-0.05	0.637
n36_19660	hypothetical protein	952461.peg.2011	hypothetical protein	617	-0.05	NA
n36_19850	L-arabinose transport system permease protein AraQ	952461.peg.2031	L-arabinose transport system permease protein araQ (EC 3.6.3.17)	539.667	-0.05	0.786
n36_21000	hypothetical protein	952461.peg.2148	Cytochrome c-type biogenesis protein DsbD, protein-disulfide reductase (EC 1.8.1.8)	163.167	-0.05	0.7
n36_21010	hypothetical protein	952461.peg.2149	hypothetical protein	1316.33	-0.05	0.751
n36_21300	Serine protease	952461.peg.2181	trypsin-like serine protease	611.333	-0.05	0.678
n36_22020	hypothetical protein	952461.peg.2250	hypothetical protein	533.833	-0.05	0.7
n36_00470	hypothetical protein	952461.peg.51	hypothetical protein	2.83333	-0.06	0.569
n36_00800	Maltodextrin phosphorylase	952461.peg.85	Glycogen phosphorylase (EC 2.4.1.1)	1085.17	-0.06	0.628
n36_02380	hypothetical protein	952461.peg.246	Putative inner membrane protein	948.833	-0.06	0.698
n36_02410	scyllo-inositol 2-dehydrogenase (NADP(+)) IolU	952461.peg.249	Putative oxidoreductase	73.5	-0.06	0.731
n36_03170	Putative tartrate transporter	952461.peg.331	Uncharacterized MFS-type transporter	57.1667	-0.06	0.71
n36_05510	Nitrate/nitrite transporter NarK	952461.peg.565	Nitrate/nitrite transporter NarK/U	14204.5	-0.06	0.698
n36_05810	hypothetical protein	952461.peg.593	putative membrane protein	317.833	-0.06	0.74
n36_06280	hypothetical protein	952461.peg.636	Uncharacterized MFS-type transporter	81.8333	-0.06	0.738
n36_07320	PTS system glucose-specific EIIA component	952461.peg.749	PTS system, N-acetylglucosamine-specific IIA component (EC 2.7.1.193)	740.333	-0.06	NA
n36_07490	Lipoyl synthase	952461.peg.767	Lipoyl synthase (EC 2.8.1.8)	1639.67	-0.06	0.703
n36_07550	hypothetical protein	952461.peg.773	hypothetical protein	87.6667	-0.06	0.746
n36_08370	DNA polymerase I	952461.peg.856	DNA polymerase I (EC 2.7.7.7)	2073.33	-0.06	0.73
n36_08830	hypothetical protein	952461.peg.902	FIG017108: hypothetical protein	90.8333	-0.06	0.721
n36_09400	Chaperone protein DnaJ 2	952461.peg.961	Chaperone protein DnaJ	4408.67	-0.06	0.665
n36_10600	hypothetical protein	not found in RAST	no annotation in RAST	415.667	-0.06	0.696
n36_10610	hypothetical protein	952461.peg.1082	Esterase/lipase/thioesterase	1158.33	-0.06	0.72
n36_12190	Guanylate kinase	952461.peg.1242	Guanylate kinase (EC 2.7.4.8)	915.5	-0.06	0.733
n36_12690	Type-5 uracil-DNA glycosylase	952461.peg.1293	Uracil-DNA glycosylase, family 5 (EC 3.2.2.27)	216.833	-0.06	0.731
n36_13340	hypothetical protein	952461.peg.1363	putative permease	33	-0.06	0.739
n36_13870	hypothetical protein	952461.peg.1418	Glycerate kinase (EC 2.7.1.31)	17.6667	-0.06	0.684
n36_14550	hypothetical protein	not found in RAST	no annotation in RAST	89.3333	-0.06	0.742
n36_15190	ATP-dependent DNA helicase RecG	952461.peg.1544	ATP-dependent DNA helicase RecG (EC 3.6.4.12)	897.5	-0.06	0.74
n36_15900	3-oxoacyl-[acyl-carrier-protein] reductase FabG	952461.peg.1617	3-oxoacyl-[acyl-carrier protein] reductase (EC 1.1.1.100), FadG	901	-0.06	0.651
n36_16980	Dihydrofolate reductase type 3	952461.peg.1724	Dihydrofolate reductase (EC 1.5.1.3)	457.333	-0.06	0.737
n36_17060	hypothetical protein	952461.peg.1732	hypothetical protein	104.833	-0.06	0.711
n36_17090	4-alpha-glucanotransferase	952461.peg.1736	4-alpha-glucanotransferase (amylomaltase) (EC 2.4.1.25)	639.667	-0.06	0.746
n36_18380	tRNA (guanine-N(7)-)-methyltransferase	952461.peg.1877	tRNA (guanine(46)-N(7))-methyltransferase (EC 2.1.1.33)	917.833	-0.06	0.737
n36_20220	Adenylosuccinate lyase	952461.peg.2063	Adenylosuccinate lyase (EC 4.3.2.2) @ SAICAR lyase (EC 4.3.2.2)	1276.67	-0.06	0.712
n36_21310	hypothetical protein	952461.peg.2182	FIG00945225: hypothetical protein	241.167	-0.06	0.734
n36_21430	hypothetical protein	952461.peg.2196	hypothetical protein, putative adhesion or S-layer protein	158.5	-0.06	0.748
n36_22010	hypothetical protein	not found in RAST	no annotation in RAST	5536.17	-0.06	0.43
n36_22360	hypothetical protein	952461.peg.2282	hypothetical protein	4.83333	-0.06	0.575
n36_00030	hypothetical protein	952461.peg.3	hypothetical protein	113.833	-0.07	0.626
n36_01580	hypothetical protein	952461.peg.164	hypothetical protein	861.333	-0.07	0.698
n36_02190	hypothetical protein	952461.peg.229	hypothetical protein	115.333	-0.07	0.705
n36_03190	D-erythronate kinase	952461.peg.333	Candidate type III effector Hop protein	32.5	-0.07	0.648
n36_03910	L-asparaginase 1	952461.peg.403	L-asparaginase I, cytoplasmic (EC 3.5.1.1)	120.5	-0.07	0.678
n36_03940	2-dehydro-3-deoxygluconokinase	952461.peg.406	2-dehydro-3-deoxygluconokinase (EC 2.7.1.45)	1045.83	-0.07	0.682
n36_05310	hypothetical protein	952461.peg.545	FIG00945186: hypothetical protein	61.6667	-0.07	0.67
n36_05380	Cyclic pyranopterin monophosphate synthase 2	952461.peg.551	Cyclic pyranopterin monophosphate synthase (EC 4.6.1.17)	151.167	-0.07	0.677
n36_07710	Cytochrome bc1 complex Rieske iron-sulfur subunit	952461.peg.790	Ubiquinol-cytochrome C reductase iron-sulfur subunit (EC 1.10.2.2)	594	-0.07	0.695
n36_08150	UDP-N-acetylmuramoyl-L-alanyl-D-glutamate--2,6-diaminopimelate ligase	952461.peg.834	UDP-N-acetylmuramoy-dipeptide--L-lysine ligase (EC 6.3.2.7)	3470.5	-0.07	0.654
n36_09320	hypothetical protein	952461.peg.952	hypothetical protein	2.33333	-0.07	0.401
n36_09720	Glycine--tRNA ligase	952461.peg.993	Glycyl-tRNA synthetase (EC 6.1.1.14)	1823.5	-0.07	0.45
n36_10270	Dihydroorotate dehydrogenase B (NAD(+)), electron transfer subunit	952461.peg.1048	Dihydroorotate dehydrogenase (NAD(+)), electron transfer subunit (EC 1.3.1.14)	696.167	-0.07	0.686
n36_11380	1,4-alpha-glucan branching enzyme GlgB	952461.peg.1162	1,4-alpha-glucan (glycogen) branching enzyme, GH-13-type (EC 2.4.1.18)	380.833	-0.07	0.675
n36_12320	hypothetical protein	952461.peg.1255	putative conserved transmembrane protein	86.5	-0.07	0.655
n36_12330	hypothetical protein	952461.peg.1256	Phage infection protein	781.5	-0.07	NA
n36_12430	hypothetical protein	952461.peg.1266	Putative uncharacterized protein STY3991	9	-0.07	0.652
n36_15820	Peptide deformylase	952461.peg.1609	Peptide deformylase (EC 3.5.1.88)	757.333	-0.07	0.7
n36_17840	Succinate--CoA ligase [ADP-forming] subunit beta	952461.peg.1819	Succinyl-CoA ligase [ADP-forming] beta chain (EC 6.2.1.5)	11042.5	-0.07	0.601
n36_18020	60 kDa chaperonin 1	952461.peg.1840	Heat shock protein 60 kDa family chaperone GroEL	41185.5	-0.07	0.676
n36_18510	hypothetical protein	952461.peg.1890	hypothetical protein	333.167	-0.07	0.678
n36_18700	Putative peptide transport permease protein	952461.peg.1913	Oligopeptide ABC transporter, permease protein OppC (TC 3.A.1.5.1)	241.167	-0.07	0.578
n36_19270	Alpha-(1->6)-mannopyranosyltransferase A	952461.peg.1968	hypothetical protein	609.667	-0.07	0.683
n36_19410	hypothetical protein	952461.peg.1986	hypothetical protein	159.167	-0.07	0.601
n36_19950	hypothetical protein	952461.peg.2036	Uncharacterized protein SCO4088	1000.5	-0.07	0.69
n36_20010	hypothetical protein	952461.peg.2042	hypothetical protein	160.167	-0.07	0.667
n36_20870	tRNA(fMet)-specific endonuclease VapC	952461.peg.2132	Toxin 1, PIN domain	70.3333	-0.07	0.69
n36_21560	Cobalamin			879.667	-0.07	0.665
n36_22840	Anaerobic glycerol-3-phosphate dehydrogenase subunit B	952461.peg.2334	Anaerobic glycerol-3-phosphate dehydrogenase subunit B (EC 1.1.5.3)	278	-0.07	0.686
n36_23640	Xylulose kinase	952461.peg.2415	Carbohydrate kinase, FGGY family	556.333	-0.07	0.58
n36_00770	Bacitracin export ATP-binding protein BceA	952461.peg.82	ABC-type antimicrobial peptide transport system, ATPase component	8328.67	-0.08	NA
n36_01040	Catalase	952461.peg.110	Catalase KatE (EC 1.11.1.6)	20985.5	-0.08	0.654
n36_02570	hypothetical protein	952461.peg.265	hypothetical protein	29.1667	-0.08	0.653
n36_02580	hypothetical protein	952461.peg.266	FIG00946163: hypothetical protein	20.5	-0.08	0.606
n36_05470	Nitrate reductase-like protein NarX	952461.peg.561	Respiratory nitrate reductase gamma chain (EC 1.7.99.4)	1169.33	-0.08	0.661
n36_05480	hypothetical protein	952461.peg.562	Respiratory nitrate reductase delta chain (EC 1.7.99.4)	959.833	-0.08	0.629
n36_05500	Nitrate reductase alpha subunit	952461.peg.564	Respiratory nitrate reductase alpha chain (EC 1.7.99.4)	13890.2	-0.08	0.6
n36_07340	O-GlcNAcase NagJ	952461.peg.751	hypothetical protein	776	-0.08	0.531
n36_07720	Cytochrome bc1 complex cytochrome c subunit	952461.peg.791	Ubiquinol-cytochrome C reductase, diheme cytochrome cc subunit	225.5	-0.08	0.657
n36_08160	UDP-N-acetylmuramoyl-tripeptide--D-alanyl-D-alanine ligase	952461.peg.835	UDP-N-acetylmuramoyl-tripeptide--D-alanyl-D-alanine ligase (EC 6.3.2.10)	2237.83	-0.08	0.656
n36_08180	UDP-N-acetylmuramoylalanine--D-glutamate ligase	952461.peg.837	UDP-N-acetylmuramoyl-L-alanine--D-glutamate ligase (EC 6.3.2.9)	2189	-0.08	0.634
n36_08200	UDP-N-acetylglucosamine--N-acetylmuramyl-(pentapeptide) pyrophosphoryl-undecaprenol N-acetylglucosamine transferase	952461.peg.839	UDP-N-acetylglucosamine--N-acetylmuramyl-(pentapeptide) pyrophosphoryl-undecaprenol N-acetylglucosamine transferase (EC 2.4.1.227)	829.5	-0.08	0.657
n36_09550	hypothetical protein	952461.peg.976	Glycerate kinase (EC 2.7.1.31)	57.3333	-0.08	0.613
n36_09960	tRNA-Met(cat)			1.33333	-0.08	0.326
n36_10200	Nicotinamidase/pyrazinamidase	952461.peg.1041	Nicotinamidase (EC 3.5.1.19)	121.333	-0.08	0.638
n36_10960	Polyphosphate:AMP/ADP phosphotransferase	952461.peg.1122	UDP-galactose-lipid carrier transferase (EC 2.-.-.-)	230.333	-0.08	0.665
n36_11310	Ethylmalonyl-CoA/methylmalonyl-CoA epimerase	952461.peg.1155	Methylmalonyl-CoA epimerase (EC 5.1.99.1) @ Ethylmalonyl-CoA epimerase	3380.17	-0.08	0.529
n36_12350	hypothetical protein	952461.peg.1258	Transcriptional regulator, AcrR family	256.333	-0.08	NA
n36_12390	Cytidylate kinase	952461.peg.1262	Cytidylate kinase (EC 2.7.4.25)	149.5	-0.08	0.618
n36_12820	Decaprenyl-phosphate N-acetylglucosaminephosphotransferase	952461.peg.1307	Decaprenyl-phosphate N-acetylglucosaminephosphotransferase (EC 2.7.8.35)	362.667	-0.08	0.64
n36_13800	hypothetical protein	952461.peg.1411	hypothetical protein	135.833	-0.08	0.618
n36_14290	Sec-independent protein translocase protein TatA	952461.peg.1457	FIG00945230: hypothetical protein	40.8333	-0.08	0.658
n36_14360	hypothetical protein	952461.peg.1464	FIG059443: hypothetical protein	304.667	-0.08	0.648
n36_14660	hypothetical protein	952461.peg.1492	hypothetical protein	52.8333	-0.08	0.643
n36_15860	hypothetical protein	952461.peg.1613	Putative activity regulator of membrane protease YbbK	347	-0.08	0.656
n36_16460	hypothetical protein	952461.peg.1674	hypothetical protein	12.5	-0.08	0.606
n36_17230	hypothetical protein	952461.peg.1750	FIG00944925: hypothetical protein	96	-0.08	0.652
n36_18000	Amino-acid carrier protein AlsT	952461.peg.1837	Sodium:alanine symporter family protein	446	-0.08	0.656
n36_21370	Ribonucleoside-diphosphate reductase 1 subunit alpha	952461.peg.2186	Ribonucleotide reductase of class Ia (aerobic), alpha subunit (EC 1.17.4.1)	414.667	-0.08	0.6
n36_22600	Undecaprenyl-diphosphatase	952461.peg.2307	Undecaprenyl-diphosphatase (EC 3.6.1.27)	4471.5	-0.08	0.632
n36_00500	hypothetical protein	952461.peg.54	LysM domain	274.5	-0.09	0.556
n36_01330	hypothetical protein	952461.peg.139	hypothetical protein	5	-0.09	0.448
n36_01680	Putative HMP/thiamine permease protein YkoE	952461.peg.173	Substrate-specific component YkoE of thiamin-regulated ECF transporter for HydroxyMethylPyrimidine	65.1667	-0.09	0.579
n36_01820	putative ABC transporter ATP-binding protein YxlF	952461.peg.188	ABC transporter, ATP-binding protein	204.833	-0.09	0.501
n36_02080	Protein RhsD	952461.peg.217	hypothetical protein	69.5	-0.09	0.586
n36_02160	hypothetical protein	952461.peg.226	hypothetical protein	2.33333	-0.09	0.416
n36_02800	tRNA(Ile)-lysidine synthase	952461.peg.290	tRNA(Ile)-lysidine synthetase (EC 6.3.4.19)	89.3333	-0.09	0.581
n36_02820	ATP-dependent zinc metalloprotease FtsH	952461.peg.292	Cell division-associated, ATP-dependent zinc metalloprotease FtsH	3826.5	-0.09	0.502
n36_03370	Proline dehydrogenase 1	952461.peg.351	Proline dehydrogenase (EC 1.5.5.2)	173	-0.09	0.612
n36_03790	2-C-methyl-D-erythritol 2,4-cyclodiphosphate synthase	952461.peg.392	2-C-methyl-D-erythritol 2,4-cyclodiphosphate synthase (EC 4.6.1.12)	187	-0.09	0.565
n36_03800	PTS system glucitol/sorbitol-specific EIIA component	not found in RAST	no annotation in RAST	117.667	-0.09	0.532
n36_04910	hypothetical protein	952461.peg.505	5-keto-2-deoxy-D-gluconate-6 phosphate aldolase [form 2] (EC 4.1.2.29)	591.667	-0.09	0.618
n36_05970	hypothetical protein	not found in RAST	no annotation in RAST	3354.33	-0.09	0.6
n36_05980	hypothetical protein	not found in RAST	no annotation in RAST	12.1667	-0.09	0.495
n36_06520	hypothetical protein	not found in RAST	no annotation in RAST	28.3333	-0.09	0.622
n36_08800	hypothetical protein	952461.peg.899	FIG00946042: hypothetical protein	27.3333	-0.09	0.525
n36_08990	hypothetical protein	952461.peg.918	peptidase, M23/M37 family	10.8333	-0.09	0.589
n36_09190	hypothetical protein	952461.peg.939	hypothetical protein	338.333	-0.09	0.613
n36_10050	Pyridoxal phosphate homeostasis protein	952461.peg.1025	Pyridoxal phosphate-containing protein YggS	203.333	-0.09	0.572
n36_10830	Trk system potassium uptake protein TrkA	952461.peg.1107	TrkA-like protein	222.5	-0.09	0.593
n36_11480	hypothetical protein	952461.peg.1172	FIG00946428: hypothetical protein	272.5	-0.09	0.579
n36_12300	hypothetical protein	952461.peg.1253	hypothetical protein	3.5	-0.09	0.346
n36_14340	hypothetical protein	952461.peg.1462	FKBP-type peptidyl-prolyl cis-trans isomerases 1	2193.17	-0.09	0.613
n36_14750	Acetylornithine deacetylase	952461.peg.1501	YscS-like amidohydrolase	842.333	-0.09	0.546
n36_14840	Ribonuclease HII	952461.peg.1509	Ribonuclease HII (EC 3.1.26.4)	113.833	-0.09	0.607
n36_15290	hypothetical protein	952461.peg.1554	Glycine betaine ABC transport system, glycine betaine-binding protein OpuAC	507.667	-0.09	0.549
n36_15840	hypothetical protein	952461.peg.1611	transporter, sodium/bile acid symporter family	173	-0.09	0.485
n36_17040	Fe(2+) transporter FeoB	952461.peg.1730	Ferrous iron transporter FeoB	1162.33	-0.09	0.602
n36_17880	Methionine import ATP-binding protein MetN 2	952461.peg.1824	Methionine ABC transporter ATP-binding protein	55.3333	-0.09	0.598
n36_17890	Methionine import system permease protein MetP	952461.peg.1825	Methionine ABC transporter permease protein	17.5	-0.09	0.554
n36_18080	Fe(3+) dicitrate transport ATP-binding protein FecE	952461.peg.1846	Fe(III) dicitrate ABC transporter, ATP-binding protein	153.333	-0.09	0.532
n36_18100	hypothetical protein	952461.peg.1848	ABC transporter, substrate-binding protein (cluster 8, B12/iron complex)	499.833	-0.09	0.6
n36_18280	hypothetical protein	952461.peg.1867	triacylglycerol lipase precursor( EC:3.1.1.3 )	9.83333	-0.09	0.519
n36_19720	Enterobactin exporter EntS	952461.peg.2018	Uncharacterized MFS-type transporter	400.333	-0.09	0.579
n36_20860	hypothetical protein	952461.peg.2131	hypothetical protein	1.83333	-0.09	0.298
n36_21610	hypothetical protein	952461.peg.2212	hypothetical protein	1278	-0.09	0.583
n36_23370	hypothetical protein	952461.peg.2388	FIG01967133: Putative secreted protein	730.333	-0.09	0.572
n36_23420	hypothetical protein	952461.peg.2393	FIG00672241: Uncharacterized peptidase	4778.83	-0.09	0.601
n36_01930	Lysine--tRNA ligase 1	952461.peg.200	Lysyl-tRNA synthetase (class II) (EC 6.1.1.6)	1043	-0.1	0.555
n36_04600	hypothetical protein	952461.peg.472	hypothetical protein	67.5	-0.1	0.573
n36_05680	putative metal-dependent hydrolase TatD	952461.peg.581	Uncharacterized metal-dependent hydrolase YcfH	281	-0.1	0.584
n36_05820	Transcription-repair-coupling factor	952461.peg.594	Transcription-repair coupling factor	4993.67	-0.1	0.558
n36_09590	PhoH-like protein	952461.peg.980	Phosphate starvation-inducible protein PhoH, predicted ATPase	930	-0.1	0.548
n36_09600	Endoribonuclease YbeY	952461.peg.981	Metal-dependent hydrolase YbeY, involved in rRNA and/or ribosome maturation and assembly	252	-0.1	0.543
n36_09710	Zinc uptake regulation protein	952461.peg.992	Zinc uptake regulation protein Zur	644.5	-0.1	0.259
n36_10170	hypothetical protein	952461.peg.1038	hypothetical protein	757.167	-0.1	0.521
n36_15640	hypothetical protein	952461.peg.1590	hypothetical protein	34.5	-0.1	0.561
n36_15950	putative ABC transporter ATP-binding protein YheS	952461.peg.1622	Bis-ABC ATPase SCO1840	403.167	-0.1	0.588
n36_16690	Serine/threonine-protein kinase PknD	952461.peg.1696	Serine/threonine protein kinase	68.5	-0.1	0.559
n36_18780	30S ribosomal protein S14 type Z	952461.peg.1921	SSU ribosomal protein S14p (S29e) @ SSU ribosomal protein S14p (S29e), zinc-dependent	84.6667	-0.1	0.542
n36_19670	Lipid A export ATP-binding/permease protein MsbA	952461.peg.2013	Efflux ABC transporter, permease/ATP-binding protein	2809	-0.1	NA
n36_19780	L-lactate dehydrogenase	952461.peg.2024	L-lactate dehydrogenase (EC 1.1.1.27)	1576.5	-0.1	0.549
n36_20160	hypothetical protein	952461.peg.2057	N-acetylglucosamine kinase of eukaryotic type (EC 2.7.1.59)	126.5	-0.1	0.57
n36_20260	HTH-type transcriptional regulator LutR	952461.peg.2067	Transcriptional regulator, GntR family	375.167	-0.1	0.541
n36_20280	4-hydroxy-tetrahydrodipicolinate synthase	952461.peg.2069	Dihydrodipicolinate synthase family	177.667	-0.1	0.515
n36_23300	hypothetical protein	952461.peg.2381	Predicted galacto-N-biose-/lacto-N-biose I ABC transporter, periplasmic substrate-binding protein	1708.33	-0.1	0.581
n36_23680	Mannitol 2-dehydrogenase	952461.peg.2420	D-mannonate oxidoreductase (EC 1.1.1.57)	129	-0.1	0.591
n36_23820	putative chromosome-partitioning protein ParB	952461.peg.2433	Chromosome (plasmid) partitioning protein ParB	312.667	-0.1	0.429
n36_01170	Oleate hydratase	952461.peg.123	Oleate hydratase (EC 4.2.1.53)	736.5	-0.11	0.347
n36_02330	hypothetical protein	952461.peg.241	hypothetical protein	654.833	-0.11	0.349
n36_02590	DEAD-box ATP-dependent RNA helicase CshB	952461.peg.268	Helicase, C-terminal:DEAD/DEAH box helicase, N-terminal	197.5	-0.11	0.499
n36_03380	hypothetical protein	952461.peg.352	conserved protein, putative protease	122.667	-0.11	0.539
n36_03720	hypothetical protein	952461.peg.385	DUF1794	795.667	-0.11	0.52
n36_04750	Adenosylcobinamide-GDP ribazoletransferase	952461.peg.485	Cobalamin synthase (EC 2.7.8.26)	165	-0.11	0.5
n36_04870	60 kDa chaperonin 2	952461.peg.500	Heat shock protein 60 kDa family chaperone GroEL	22991	-0.11	0.551
n36_05460	hypothetical protein	not found in RAST	no annotation in RAST	1383	-0.11	0.503
n36_06440	UDP-glucose 6-dehydrogenase	952461.peg.652	UDP-glucose 6-dehydrogenase (EC 1.1.1.22)	617.5	-0.11	0.476
n36_08220	Cell division protein FtsQ	952461.peg.841	Cell division protein FtsQ	424.333	-0.11	0.532
n36_08270	hypothetical protein	952461.peg.846	Cell division initiation protein DivIVA	27556.8	-0.11	0.521
n36_08390	hypothetical protein	952461.peg.857	Predicted D-lactate dehydrogenase, Fe-S protein, FAD/FMN-containing	1632	-0.11	0.512
n36_10190	Thermostable beta-glucosidase B	952461.peg.1040	beta-glucosidase (EC 3.2.1.21)	59.1667	-0.11	0.413
n36_10360	Glycerol-3-phosphate regulon repressor	952461.peg.1057	Putative transcriptional regulatory protein	713.333	-0.11	0.525
n36_10520	Vitamin B12-dependent ribonucleotide reductase	952461.peg.1073	Ribonucleotide reductase of class II (coenzyme B12-dependent) (EC 1.17.4.1)	8145	-0.11	0.509
n36_11980	Histidine--tRNA ligase	952461.peg.1221	Histidyl-tRNA synthetase (EC 6.1.1.21)	1346.67	-0.11	0.28
n36_12400	GTPase Der	952461.peg.1263	GTP-binding protein EngA	1351	-0.11	0.536
n36_12810	hypothetical protein	952461.peg.1305	ATP synthase protein I	104.5	-0.11	0.533
n36_12960	hypothetical protein	952461.peg.1320	hypothetical protein	49.1667	-0.11	0.516
n36_13570	ATP-dependent DNA helicase Rep	952461.peg.1387	ATP-dependent DNA helicase SCO5183	1292	-0.11	0.478
n36_14500	D,L-glycerol 3-phosphate phosphatase	952461.peg.1479	4-nitrophenylphosphatase (EC 3.1.3.41)	2730.17	-0.11	0.523
n36_15010	hypothetical protein	952461.peg.1526	hypothetical protein	330	-0.11	0.508
n36_15050	hypothetical protein	952461.peg.1530	LSU ribosomal protein L32p @ LSU ribosomal protein L32p, zinc-dependent	383	-0.11	0.53
n36_15340	hypothetical protein	952461.peg.1560	hypothetical protein	9.16667	-0.11	0.393
n36_15590	Mycothiol acetyltransferase	952461.peg.1585	GCN5-related N-acetyltransferase, FIGfam019367	675.333	-0.11	0.497
n36_16290	ATP-dependent Clp protease proteolytic subunit 1	952461.peg.1658	ATP-dependent Clp protease proteolytic subunit ClpP (EC 3.4.21.92)	10548.3	-0.11	0.533
n36_17190	hypothetical protein	952461.peg.1746	Glycosyl transferase, family 2	1484	-0.11	0.44
n36_17520	Uridine kinase	952461.peg.1784	putative ATP-binding protein	57.1667	-0.11	0.514
n36_17720	hypothetical protein	952461.peg.1807	FIG00945107: hypothetical protein	172	-0.11	0.438
n36_18620	Adenylate kinase	952461.peg.1903	Adenylate kinase (EC 2.7.4.3)	585.833	-0.11	0.538
n36_20380	hypothetical protein	952461.peg.2081	hypothetical protein	1.16667	-0.11	0.147
n36_21680	lipid II flippase MurJ	952461.peg.2218	Peptidoglycan lipid II flippase MurJ	576.667	-0.11	0.421
n36_21830	50S ribosomal protein L33 2	952461.peg.2232	LSU ribosomal protein L33p @ LSU ribosomal protein L33p, zinc-independent	3.33333	-0.11	0.14
n36_21840	30S ribosomal protein S14	952461.peg.2233	SSU ribosomal protein S14p (S29e) @ SSU ribosomal protein S14p (S29e), zinc-independent	18.6667	-0.11	0.518
n36_21850	50S ribosomal protein L32	952461.peg.2234	LSU ribosomal protein L32p @ LSU ribosomal protein L32p, zinc-independent	11.5	-0.11	0.493
n36_22060	NAD-dependent protein deacetylase	952461.peg.2256	NAD-dependent protein deacetylase of SIR2 family	25.5	-0.11	0.519
n36_23050	Putative L,D-transpeptidase LppS	952461.peg.2357	L,D-transpeptidase	2401.83	-0.11	0.505
n36_23630	Glycerate dehydrogenase	952461.peg.2414	D-3-phosphoglycerate dehydrogenase (EC 1.1.1.95)	444.333	-0.11	0.392
n36_00860	hypothetical protein	952461.peg.91	ABC transporter, substrate-binding protein (cluster 1, maltose/g3p/polyamine/iron)	54.5	-0.12	0.507
n36_02230	hypothetical protein	952461.peg.231	FIG00945382: hypothetical protein	98.3333	-0.12	0.462
n36_02240	hypothetical protein	952461.peg.232	DNA polymerase III subunits gamma and tau (EC 2.7.7.7)	5062	-0.12	0.507
n36_02280	putative ABC transporter ATP-binding protein YknY	952461.peg.236	ABC transporter, ATP-binding protein	1071.33	-0.12	0.46
n36_03340	Putative malate oxidoreductase [NAD]	952461.peg.348	NAD-dependent malic enzyme (EC 1.1.1.38)	1094	-0.12	0.458
n36_03730	tRNA-modifying protein YgfZ	952461.peg.386	tRNA-modifying protein YgfZ	645.833	-0.12	0.483
n36_05190	hypothetical protein	952461.peg.533	hypothetical protein	948.333	-0.12	0.492
n36_06570	hypothetical protein	952461.peg.665	hypothetical protein	1.83333	-0.12	0.151
n36_08140	Penicillin-binding protein PbpB	952461.peg.833	Cell division protein FtsI [Peptidoglycan synthetase] (EC 2.4.1.129)	3645.67	-0.12	0.412
n36_08660	UvrABC system protein A	952461.peg.885	Excinuclease ABC subunit A	1602.67	-0.12	0.318
n36_09610	hypothetical protein	952461.peg.982	Magnesium and cobalt efflux protein CorC	511.167	-0.12	0.493
n36_10160	Endo-beta-N-acetylglucosaminidase	952461.peg.1037	Endo-beta-N-acetylglucosaminidase (EC 3.2.1.96)	48.6667	-0.12	0.482
n36_12060	hypothetical protein	952461.peg.1229	FIG00946303: hypothetical protein	176.833	-0.12	0.475
n36_12500	hypothetical protein	not found in RAST	no annotation in RAST	15.8333	-0.12	0.437
n36_13850	hypothetical protein	952461.peg.1416	Transcriptional regulator, PadR family	242.5	-0.12	0.408
n36_15000	hypothetical protein	952461.peg.1525	conserved GtrA-like protein	64.6667	-0.12	0.491
n36_15240	4-hydroxy-tetrahydrodipicolinate reductase	952461.peg.1550	4-hydroxy-tetrahydrodipicolinate reductase (EC 1.17.1.8)	1143.33	-0.12	0.5
n36_16750	hypothetical protein	not found in RAST	no annotation in RAST	122	-0.12	0.474
n36_18180	hypothetical protein	952461.peg.1856	hypothetical protein	94.8333	-0.12	0.423
n36_18630	Protein translocase subunit SecY	952461.peg.1904	Protein translocase subunit SecY	1716.33	-0.12	0.487
n36_19640	SkfA peptide export ATP-binding protein SkfE	952461.peg.2009	Efflux ABC transporter, ATP-binding protein	742.5	-0.12	0.375
n36_20560	Oxygen regulatory protein NreC	952461.peg.2100	Two-component transcriptional response regulator, NarL/FixJ family	2088.17	-0.12	0.37
n36_20740	hypothetical protein	952461.peg.2120	putative glycosyl hydrolase	788.5	-0.12	0.368
n36_22160	hypothetical protein	952461.peg.2265	O-antigen flippase Wzx	1298.5	-0.12	0.454
n36_23730	Beta-glucuronidase	952461.peg.2425	beta-glucuronidase (EC 3.2.1.31)	231.333	-0.12	0.513
n36_00410	hypothetical protein	952461.peg.45	hypothetical protein	1101.17	-0.13	0.416
n36_02630	hypothetical protein	952461.peg.272	hypothetical protein	505.167	-0.13	0.399
n36_03450	Thiol-disulfide oxidoreductase ResA	952461.peg.359	Thiol:disulfide oxidoreductase related to ResA	190	-0.13	0.331
n36_04280	hypothetical protein	952461.peg.439	ABC transporter, substrate-binding protein (cluster 1, maltose/g3p/polyamine/iron)	197	-0.13	0.436
n36_04290	Lactose transport system permease protein LacF	952461.peg.440	N-acetyl-D-glucosamine ABC transporter, permease protein 1	66	-0.13	0.461
n36_05430	hypothetical protein	952461.peg.556	Molybdate-binding domain of ModE	71.5	-0.13	0.482
n36_05670	Ribosomal RNA small subunit methyltransferase I	952461.peg.580	16S rRNA (cytidine(1402)-2'-O)-methyltransferase (EC 2.1.1.198)	516.833	-0.13	0.442
n36_06560	Membrane-bound lytic murein transglycosylase F	952461.peg.664	ABC transporter, substrate-binding protein (cluster 3, basic aa/glutamine/opines)	746.667	-0.13	NA
n36_08080	hypothetical protein	952461.peg.828	FIG002343: hypothetical protein	670.333	-0.13	0.449
n36_08170	Phospho-N-acetylmuramoyl-pentapeptide-transferase	952461.peg.836	Phospho-N-acetylmuramoyl-pentapeptide-transferase (EC 2.7.8.13)	1302.83	-0.13	0.443
n36_08540	hypothetical protein	952461.peg.872	hypothetical protein	643.667	-0.13	NA
n36_09980	hypothetical protein	952461.peg.1018	hypothetical protein	6.83333	-0.13	0.34
n36_10510	Transcriptional repressor NrdR	952461.peg.1072	Ribonucleotide reductase transcriptional regulator NrdR	1343.17	-0.13	0.471
n36_11190	hypothetical protein	952461.peg.1142	Glycerate kinase (EC 2.7.1.31)	33	-0.13	0.47
n36_11340	putative protein	952461.peg.1158	Haloacid dehalogenase-like hydrolase	1153.17	-0.13	0.448
n36_11890	Holliday junction ATP-dependent DNA helicase RuvB	952461.peg.1212	Holliday junction ATP-dependent DNA helicase RuvB (EC 3.6.4.12)	1909.67	-0.13	0.441
n36_12910	Diaminopimelate decarboxylase	952461.peg.1316	Diaminopimelate decarboxylase (EC 4.1.1.20)	928.167	-0.13	0.453
n36_13300	hypothetical protein	952461.peg.1359	hypothetical protein	213	-0.13	0.476
n36_15150	hypothetical protein	not found in RAST	no annotation in RAST	12.1667	-0.13	0.468
n36_16970	DNA polymerase IV 1	952461.peg.1723	DNA polymerase IV (EC 2.7.7.7)	903.833	-0.13	0.464
n36_17020	Glutamate racemase	952461.peg.1728	Glutamate racemase (EC 5.1.1.3)	282.167	-0.13	0.456
n36_18340	hypothetical protein	952461.peg.1873	hypothetical protein	253	-0.13	0.457
n36_19760	hypothetical protein	952461.peg.2022	dCMP deaminase (EC 3.5.4.12) @ Late competence protein ComEB	155.167	-0.13	0.434
n36_19810	hypothetical protein	952461.peg.2027	hypothetical protein	986.333	-0.13	0.451
n36_20400	Fructose-bisphosphate aldolase	952461.peg.2083	Fructose-bisphosphate aldolase class II (EC 4.1.2.13)	5708.5	-0.13	0.292
n36_21200	hypothetical protein	952461.peg.2171	hypothetical membrane-spanning protein	13.5	-0.13	0.372
n36_23690	Uronate isomerase	952461.peg.2421	Uronate isomerase (EC 5.3.1.12)	92	-0.13	0.451
n36_00040	DNA replication and repair protein RecF	952461.peg.4	DNA recombination and repair protein RecF	773.833	-0.14	0.336
n36_00640	Maltose-6'-phosphate glucosidase	952461.peg.68	6-phospho-beta-glucosidase (EC 3.2.1.86)	673.333	-0.14	0.293
n36_00870	Diacetylchitobiose uptake system permease protein NgcF	952461.peg.92	N-Acetyl-D-glucosamine ABC transport system, permease protein	11.3333	-0.14	0.429
n36_05590	putative adenylyltransferase/sulfurtransferase MoeZ	952461.peg.573	Sulfur carrier protein ThiS adenylyltransferase (EC 2.7.7.73)	138	-0.14	0.412
n36_05790	50S ribosomal protein L25	952461.peg.591	LSU ribosomal protein L25p	8964.83	-0.14	0.449
n36_05930	hypothetical protein	952461.peg.604	hypothetical protein	408.833	-0.14	0.436
n36_08350	putative transcriptional regulatory protein pdtaR	952461.peg.854	Two-component transcriptional response regulator PdtaR, LuxR family	1802.5	-0.14	0.412
n36_09930	ATP-dependent dethiobiotin synthetase BioD 1	952461.peg.1014	Dethiobiotin synthase BioD (EC 6.3.3.3)	88.5	-0.14	0.417
n36_10800	hypothetical protein	952461.peg.1104	hypothetical protein	1192.5	-0.14	0.312
n36_12660	hypothetical protein	952461.peg.1288	Peptidyl-tRNA hydrolase ArfB (EC 3.1.1.29)	117.333	-0.14	0.443
n36_12790	ATP synthase subunit a	952461.peg.1303	ATP synthase F0 sector subunit a (EC 3.6.3.14)	404	-0.14	0.442
n36_14410	hypothetical protein	952461.peg.1470	hypothetical protein	2.66667	-0.14	0.2
n36_18030	10 kDa chaperonin	952461.peg.1841	Heat shock protein 10 kDa family chaperone GroES	2299	-0.14	0.438
n36_18650	hypothetical protein	952461.peg.1906	FIG00945426: hypothetical protein	85.8333	-0.14	0.431
n36_21070	Protoporphyrinogen oxidase	952461.peg.2156	Protoporphyrinogen IX oxidase, aerobic, HemY (EC 1.3.3.4)	520.5	-0.14	0.352
n36_21440	hypothetical protein	952461.peg.2197	hypothetical protein	1464.83	-0.14	0.385
n36_23860	hypothetical protein	952461.peg.2438	hypothetical protein	0.666667	-0.14	0.059
n36_00450	hypothetical protein	952461.peg.49	Putative membrane-spanning protein	83.5	-0.15	0.377
n36_04340	Glycine betaine/carnitine/choline transport system permease protein OpuCB	952461.peg.445	ABC transporter, permease protein (cluster 13, osmolytes)	417.5	-0.15	0.401
n36_04350	Glycine betaine/carnitine/choline transport system permease protein OpuCD	952461.peg.446	ABC transporter, permease protein (cluster 13, osmolytes)	520.333	-0.15	0.38
n36_05160	hypothetical protein	952461.peg.530	FIG00946099: hypothetical protein	82.8333	-0.15	0.355
n36_05740	Bifunctional protein GlmU	952461.peg.586	N-acetylglucosamine-1-phosphate uridyltransferase (EC 2.7.7.23) / Glucosamine-1-phosphate N-acetyltransferase (EC 2.3.1.157)	2361.67	-0.15	0.161
n36_07420	putative protein	952461.peg.759	Transmembrane protein MT2276, clustered with lipoate gene	1113	-0.15	0.37
n36_08100	Transcriptional regulator MraZ	952461.peg.830	Transcriptional regulator MraZ	16032.5	-0.15	0.378
n36_08970	hypothetical protein	952461.peg.915	hypothetical protein	63.6667	-0.15	0.372
n36_10910	hypothetical protein	952461.peg.1117	Sirohydrochlorin ferrochelatase SirB (EC 4.99.1.4)	589.333	-0.15	0.379
n36_11710	hypothetical protein	952461.peg.1194	N-acetylglucosamine kinase of eukaryotic type (EC 2.7.1.59)	473.167	-0.15	0.299
n36_12670	Multidrug efflux protein YfmO	952461.peg.1290	Putative transporter	401.833	-0.15	0.376
n36_13380	hypothetical protein	952461.peg.1368	hypothetical protein	7.5	-0.15	0.286
n36_14010	Cell division ATP-binding protein FtsE	952461.peg.1431	Cell-division-associated, ABC-transporter-like signaling protein FtsE	1090.83	-0.15	0.364
n36_14630	50S ribosomal protein L20	952461.peg.1489	LSU ribosomal protein L20p	1539	-0.15	0.376
n36_14740	Citrate synthase 1	952461.peg.1500	Citrate synthase (si) (EC 2.3.3.1)	1848	-0.15	0.308
n36_15320	tRNA pseudouridine synthase B	952461.peg.1557	tRNA pseudouridine(55) synthase (EC 5.4.99.25)	317.333	-0.15	0.282
n36_16310	Trigger factor	952461.peg.1660	Cell division trigger factor (EC 5.2.1.8)	17573.5	-0.15	0.419
n36_17560	Ribonuclease H	952461.peg.1788	Ribonuclease HI (EC 3.1.26.4) / Domain of unknown function DUF4440	417	-0.15	0.335
n36_18330	50S ribosomal protein L13	952461.peg.1872	LSU ribosomal protein L13p (L13Ae)	1148.83	-0.15	0.363
n36_18970	Trifunctional nucleotide phosphoesterase protein YfkN	952461.peg.1941	2',3'-cyclic-nucleotide 2'-phosphodiesterase (EC 3.1.4.16)	454	-0.15	0.284
n36_20670	Chaperone protein DnaJ 1	952461.peg.2111	Chaperone protein DnaJ	8904.17	-0.15	0.407
n36_22330	hypothetical protein	952461.peg.2280	FIG00946118: hypothetical protein	202	-0.15	0.33
n36_22640	hypothetical protein	952461.peg.2312	SSU ribosomal protein S18p @ SSU ribosomal protein S18p, zinc-independent	313.167	-0.15	0.398
n36_22660	30S ribosomal protein S6	952461.peg.2314	SSU ribosomal protein S6p	661.833	-0.15	0.364
n36_02170	hypothetical protein	not found in RAST	no annotation in RAST	21.1667	-0.16	0.359
n36_03530	Arginine transport ATP-binding protein ArtM	952461.peg.367	hypothetical protein	185.5	-0.16	0.34
n36_04810	hypothetical protein	952461.peg.490	PTS system, IIA component	359.667	-0.16	0.274
n36_05450	Vitamin B12 import ATP-binding protein BtuD	952461.peg.559	Molybdenum ABC transporter permease protein ModB / Molybdenum ABC transporter ATP-binding protein ModC	360.667	-0.16	0.371
n36_06250	hypothetical protein	952461.peg.633	FIG00946225: hypothetical protein	5	-0.16	0.215
n36_06380	hypothetical protein	952461.peg.646	hypothetical protein	108	-0.16	0.369
n36_08230	Cell division protein FtsZ	952461.peg.842	Cell division protein FtsZ	8669.67	-0.16	0.294
n36_08470	putative ABC transporter ATP-binding/permease protein	952461.peg.866	Heterodimeric efflux ABC transporter, permease/ATP-binding subunit 2	121.833	-0.16	0.373
n36_09520	putative protein YhaP	952461.peg.973	putative Na+ efflux ABC transporter, permease component	43	-0.16	0.332
n36_10040	hypothetical protein	952461.peg.1024	Aerotolerance protein BatB	366.833	-0.16	0.247
n36_10280	Dihydroorotate dehydrogenase B (NAD(+)), catalytic subunit	952461.peg.1049	Dihydroorotate dehydrogenase (NAD(+)), catalytic subunit (EC 1.3.1.14)	707.833	-0.16	0.395
n36_12620	Cadmium, cobalt and zinc/H(+)-K(+) antiporter	952461.peg.1283	Cobalt/zinc/cadmium resistance protein CzcD	426.5	-0.16	0.375
n36_13440	hypothetical protein	952461.peg.1375	hypothetical protein, putative universal stress protein UspA	77	-0.16	0.381
n36_13580	Serine/threonine phosphatase stp	952461.peg.1388	protein phosphatase	407	-0.16	0.325
n36_13780	hypothetical protein	952461.peg.1409	FIG00946342: hypothetical protein	162	-0.16	0.355
n36_14620	23S rRNA (uridine(2479)-2'-O)-methyltransferase	952461.peg.1488	RNA methyltransferase, TrmH family	1428.83	-0.16	0.335
n36_19930	putative sugar-binding periplasmic protein	952461.peg.2034	Predicted beta-glucoside-regulated ABC transport system, sugar binding component, COG1653	323.5	-0.16	0.38
n36_23810	hypothetical protein	952461.peg.2432	hypothetical protein	122.667	-0.16	0.379
n36_02700	hypothetical protein	952461.peg.279	Conserved protein, DUF885	1366	-0.17	0.247
n36_03110	hypothetical protein	952461.peg.324	Two-component system sensor histidine kinase	417.167	-0.17	0.293
n36_07350	hypothetical protein	952461.peg.752	Heme ABC transporter, cell surface heme and hemoprotein receptor HmuT	194.333	-0.17	0.165
n36_07410	Energy-dependent translational throttle protein EttA	952461.peg.758	Bis-ABC ATPase Uup	1275.67	-0.17	0.36
n36_08480	Dephospho-CoA kinase	952461.peg.867	Dephospho-CoA kinase (EC 2.7.1.24)	39.3333	-0.17	0.324
n36_09580	hypothetical protein	not found in RAST	no annotation in RAST	13.5	-0.17	0.327
n36_10010	hypothetical protein	952461.peg.1021	MoxR-like ATPase in aerotolerance operon	828.167	-0.17	0.347
n36_10120	putative metabolite transport protein CsbC	952461.peg.1033	hypothetical protein	349	-0.17	0.357
n36_11220	lipid kinase YegS	952461.peg.1145	Diacylglycerol kinase-related protein	428.667	-0.17	0.349
n36_11230	IMPACT family member YigZ	952461.peg.1146	FIG000605: protein co-occurring with transport systems (COG1739)	191.333	-0.17	0.291
n36_11590	Tryptophan synthase beta chain	952461.peg.1183	Tryptophan synthase beta chain (EC 4.2.1.20)	1281.33	-0.17	0.244
n36_12120	Shikimate kinase	952461.peg.1235	Shikimate kinase I (EC 2.7.1.71)	105.333	-0.17	0.249
n36_12420	Ribokinase	952461.peg.1265	Ribokinase (EC 2.7.1.15)	25.3333	-0.17	0.344
n36_12720	ATP synthase epsilon chain	952461.peg.1296	ATP synthase epsilon chain (EC 3.6.3.14)	637	-0.17	0.35
n36_13720	Lipoprotein LpqB	952461.peg.1402	Lipoprotein LpqB, modulates activity of MtrAB two-component system	364.5	-0.17	0.313
n36_14100	hypothetical protein	952461.peg.1439	Acyl-CoA:1-acyl-sn-glycerol-3-phosphate acyltransferase (EC 2.3.1.51)	451.167	-0.17	0.297
n36_14350	putative RNA pseudouridine synthase	952461.peg.1463	LSU rRNA pseudouridine(2605) synthase (EC 5.4.99.22)	974	-0.17	0.361
n36_15800	hypothetical protein	952461.peg.1607	Membrane proteins related to metalloendopeptidases	45.8333	-0.17	0.357
n36_16650	Oligoribonuclease	952461.peg.1693	3'-to-5' oligoribonuclease (orn)	982	-0.17	0.351
n36_18040	hypothetical protein	952461.peg.1842	hypothetical protein	155.333	-0.17	0.278
n36_19710	1,4-dihydroxy-2-naphthoate octaprenyltransferase	952461.peg.2017	1,4-dihydroxy-2-naphthoate polyprenyltransferase (EC 2.5.1.74)	141.5	-0.17	0.356
n36_20700	hypothetical protein	952461.peg.2114	hypothetical protein	25.6667	-0.17	0.312
n36_22390	hypothetical protein	952461.peg.2286	Uncharacterized MFS-type transporter	932	-0.17	0.25
n36_01180	Pyridoxal kinase PdxY	952461.peg.124	Hydroxymethylpyrimidine phosphate kinase ThiD (EC 2.7.4.7) / Thiaminase II (EC 3.5.99.2) involved in salvage of thiamin pyrimidine moiety, TenA subgroup with Cys in active site	1061.5	-0.18	0.317
n36_02150	hypothetical protein	952461.peg.225	hypothetical protein	45	-0.18	0.322
n36_03090	hypothetical protein	952461.peg.322	hypothetical protein	365.5	-0.18	0.292
n36_03540	hypothetical protein	952461.peg.368	hypothetical protein	25	-0.18	0.199
n36_05840	Nucleoside triphosphate pyrophosphohydrolase	952461.peg.596	Nucleoside triphosphate pyrophosphohydrolase MazG (EC 3.6.1.8)	822.5	-0.18	0.309
n36_05890	Exopolyphosphatase 2	952461.peg.601	Exopolyphosphatase (EC 3.6.1.11)	556.5	-0.18	0.204
n36_06180	Exodeoxyribonuclease 7 large subunit	952461.peg.626	Exodeoxyribonuclease VII large subunit (EC 3.1.11.6)	757.5	-0.18	0.281
n36_07090	Cobalamin			46.1667	-0.18	0.309
n36_07590	hypothetical protein	952461.peg.777	Hypothetical protein co-occurring with PspA-like suppressor	456	-0.18	0.233
n36_11210	Aminodeoxyfutalosine nucleosidase	952461.peg.1144	5'-methylthioadenosine nucleosidase (EC 3.2.2.16) @ S-adenosylhomocysteine nucleosidase (EC 3.2.2.9)	491.833	-0.18	0.267
n36_11900	hypothetical protein	952461.peg.1213	Protein translocase subunit YajC	269.167	-0.18	0.316
n36_13810	hypothetical protein	952461.peg.1412	hypothetical protein	128.833	-0.18	0.3
n36_14330	Glutamyl-Q tRNA(Asp) synthetase	952461.peg.1461	Glutamyl-Q tRNA(Asp) synthetase	347	-0.18	0.322
n36_15480	Transcription termination/antitermination protein NusA	952461.peg.1574	Transcription termination protein NusA	633.667	-0.18	0.203
n36_15540	hypothetical protein	952461.peg.1580	hypothetical protein	65.1667	-0.18	0.333
n36_17540	3'-5' exonuclease DinG	952461.peg.1786	hypothetical protein	100.167	-0.18	0.325
n36_18990	Elongation factor Tu	952461.peg.1943	Translation elongation factor Tu	73883.5	-0.18	0.29
n36_22550	hypothetical protein	952461.peg.2302	hypothetical protein	358.667	-0.18	0.245
n36_22620	hypothetical protein	952461.peg.2309	hypothetical protein	78.1667	-0.18	0.289
n36_22650	Single-stranded DNA-binding protein	952461.peg.2313	Single-stranded DNA-binding protein	1907.83	-0.18	0.294
n36_23900	hypothetical protein	952461.peg.2442	RNA-binding protein Jag	461.167	-0.18	0.338
n36_01250	Potassium-transporting ATPase potassium-binding subunit	952461.peg.131	Potassium-transporting ATPase A chain (EC 3.6.3.12) (TC 3.A.3.7.1)	334.833	-0.19	0.195
n36_02180	hypothetical protein	952461.peg.228	Rhs-family protein	27	-0.19	0.287
n36_03020	hypothetical protein	952461.peg.315	FIG015373: Membrane protein	67.5	-0.19	0.283
n36_03630	Phosphate import ATP-binding protein PstB 1	952461.peg.376	Phosphate ABC transporter, ATP-binding protein PstB (TC 3.A.1.7.1)	449.667	-0.19	0.173
n36_03990	hypothetical protein	952461.peg.411	hypothetical protein	148.5	-0.19	0.31
n36_07360	Hemin transport system permease protein HmuU	952461.peg.753	hypothetical protein	38.8333	-0.19	0.285
n36_07740	putative response regulatory protein	952461.peg.793	Putative response regulator	702	-0.19	0.247
n36_09250	o-succinylbenzoate synthase	952461.peg.945	O-succinylbenzoate synthase (EC 4.2.1.113)	761	-0.19	0.298
n36_09490	Transcriptional regulatory protein LiaR	952461.peg.970	Two-component transcriptional response regulator, LuxR family	327	-0.19	0.185
n36_10920	Transcriptional regulator DauR	952461.peg.1118	YheO-like PAS domain	587.167	-0.19	0.278
n36_11170	hypothetical protein	952461.peg.1140	putative oxalate/formate-specific permease	191.667	-0.19	0.299
n36_11540	Phosphoribosyl-AMP cyclohydrolase	952461.peg.1178	Phosphoribosyl-AMP cyclohydrolase (EC 3.5.4.19)	155.333	-0.19	0.314
n36_11560	hypothetical protein	952461.peg.1180	Tryptophan-associated membrane protein	250.167	-0.19	0.288
n36_11870	Crossover junction endodeoxyribonuclease RuvC	952461.peg.1210	Crossover junction endodeoxyribonuclease RuvC (EC 3.1.22.4)	1632.83	-0.19	0.281
n36_12840	Release factor glutamine methyltransferase	952461.peg.1309	Peptide chain release factor N(5)-glutamine methyltransferase (EC 2.1.1.297)	271.5	-0.19	0.246
n36_13350	hypothetical protein	952461.peg.1364	hypothetical protein	214.5	-0.19	0.258
n36_14000	Cell division protein FtsX	952461.peg.1430	Cell-division-associated, ABC-transporter-like signaling protein FtsX	786.833	-0.19	0.263
n36_14850	hypothetical protein	952461.peg.1510	Signal peptidase I (EC 3.4.21.89)	922.167	-0.19	0.172
n36_16270	ATP-dependent Clp protease ATP-binding subunit ClpX	952461.peg.1656	ATP-dependent Clp protease ATP-binding subunit ClpX	3291.33	-0.19	0.292
n36_18930	8-amino-7-oxononanoate synthase	952461.peg.1937	8-amino-7-oxononanoate synthase (EC 2.3.1.47)	158.5	-0.19	0.297
n36_21390	hypothetical protein	952461.peg.2188	hypothetical protein	42.6667	-0.19	0.286
n36_22410	hypothetical protein	952461.peg.2288	hypothetical protein	1366.5	-0.19	0.294
n36_00380	Putative phenylalanine aminotransferase	952461.peg.42	Biosynthetic Aromatic amino acid aminotransferase beta (EC 2.6.1.57)	124.833	-0.2	0.249
n36_01030	hypothetical protein	952461.peg.109	FIG00945849: hypothetical protein	440.5	-0.2	0.281
n36_02290	hypothetical protein	952461.peg.237	ABC transporter, fused permease protein	1323.83	-0.2	0.114
n36_04710	Siroheme synthase	952461.peg.482	Uroporphyrinogen-III methyltransferase (EC 2.1.1.107)	363.333	-0.2	0.199
n36_05800	Peptidyl-tRNA hydrolase	952461.peg.592	Peptidyl-tRNA hydrolase (EC 3.1.1.29)	1490	-0.2	0.269
n36_06190	hypothetical protein	952461.peg.627	hypothetical protein	16.8333	-0.2	0.248
n36_07120	Ferric enterobactin transport ATP-binding protein FepC	952461.peg.725	ABC transporter, ATP-binding protein	327.667	-0.2	0.226
n36_07440	hypothetical protein	952461.peg.761	Sialidase (EC 3.2.1.18)	1206	-0.2	0.147
n36_07560	hypothetical protein	952461.peg.774	hypothetical protein	54.8333	-0.2	0.283
n36_09410	Ribosomal RNA small subunit methyltransferase E	952461.peg.962	16S rRNA (uracil(1498)-N(3))-methyltransferase (EC 2.1.1.193)	1071.33	-0.2	0.095
n36_09940	Putrescine importer PuuP	952461.peg.1015	Putrescine importer	128	-0.2	0.23
n36_09950	hypothetical protein	952461.peg.1016	putative anion permease	76	-0.2	0.267
n36_10720	hypothetical protein	952461.peg.1096	hypothetical protein	250.5	-0.2	0.264
n36_12680	hypothetical protein	952461.peg.1291	FIG00945604: hypothetical protein	146.833	-0.2	0.214
n36_12940	Multifunctional 2-oxoglutarate metabolism enzyme	952461.peg.1318	Dihydrolipoamide succinyltransferase component (E2) of 2-oxoglutarate dehydrogenase complex (EC 2.3.1.61) / 2-oxoglutarate dehydrogenase E1 component (EC 1.2.4.2) @ 2-oxoglutarate decarboxylase (EC 4.1.1.71) @ 2-hydroxy-3-oxoadipate synthase (EC 2.2.1.5)	3782.67	-0.2	0.263
n36_13950	Acetylglutamate kinase	952461.peg.1425	N-acetylglutamate kinase (EC 2.7.2.8)	58.3333	-0.2	0.178
n36_14570	Arginine repressor	952461.peg.1483	Arginine pathway regulatory protein ArgR, repressor of arg regulon	88.8333	-0.2	0.189
n36_14640	50S ribosomal protein L35	952461.peg.1490	LSU ribosomal protein L35p	314.833	-0.2	0.268
n36_14810	Competence protein ComM	952461.peg.1506	AAA+ ATPase superfamily protein YifB/ComM, associated with DNA recombination	56.5	-0.2	0.282
n36_15300	Glycine betaine transport system permease protein OpuAB	952461.peg.1555	Glycine betaine ABC transport system, permease protein OpuAB	376	-0.2	0.206
n36_15450	hypothetical protein	952461.peg.1571	hypothetical protein	995.833	-0.2	0.23
n36_22220	Pullulanase	952461.peg.2271	Malto-oligosyltrehalose trehalohydrolase (EC 3.2.1.141)	143	-0.2	0.282
n36_01620	hypothetical protein	952461.peg.168	FIG00945201: hypothetical protein	36.8333	-0.21	0.25
n36_02070	hypothetical protein	952461.peg.216	hypothetical protein	21.6667	-0.21	0.236
n36_02310	Sugar phosphatase YidA	952461.peg.239	Haloacid dehalogenase-like hydrolase	117.5	-0.21	0.253
n36_04800	hypothetical protein	952461.peg.489	PTS system, IIC component, UlaA-type	418.833	-0.21	0.244
n36_06290	Organic hydroperoxide resistance transcriptional regulator	952461.peg.637	Organic hydroperoxide resistance transcriptional regulator	29.8333	-0.21	0.267
n36_06760	LL-diaminopimelate aminotransferase	952461.peg.684	N-succinyl-L,L-diaminopimelate aminotransferase (EC 2.6.1.17), type 2	1965	-0.21	0.274
n36_09620	GTPase Era	952461.peg.983	GTP-binding protein Era	452.333	-0.21	0.255
n36_10020	putative protein	952461.peg.1022	hypothetical protein PA3071	543.833	-0.21	0.264
n36_10140	Pyruvate dehydrogenase E1 component	952461.peg.1035	Pyruvate dehydrogenase E1 component (EC 1.2.4.1)	2924.17	-0.21	0.142
n36_11290	Endonuclease NucS	952461.peg.1153	Endonuclease NucS	207.333	-0.21	0.26
n36_11640	hypothetical protein	952461.peg.1188	FIG00946332: hypothetical protein	173.167	-0.21	0.202
n36_12930	hypothetical protein	952461.peg.1317	hypothetical protein	359.333	-0.21	0.265
n36_13130	hypothetical protein	952461.peg.1337	hypothetical protein	42.3333	-0.21	0.229
n36_15580	Manganese transport system membrane protein MntB	952461.peg.1584	ABC transporter, permease protein (cluster 14, Mn/Zn)	681.5	-0.21	0.268
n36_16140	Linearmycin resistance ATP-binding protein LnrL	952461.peg.1643	Efflux ABC transporter, ATP-binding protein	179.833	-0.21	0.128
n36_16380	hypothetical protein	952461.peg.1666	hypothetical protein	394.167	-0.21	0.159
n36_16390	Lysylphosphatidylglycerol biosynthesis bifunctional protein LysX	952461.peg.1667	L-O-lysylphosphatidylglycerol synthase (EC 2.3.2.3) / Lysyl-tRNA synthetase (class II) (EC 6.1.1.6), L-O-lysylphosphatidylglycerol synthetase specific	2476.17	-0.21	0.189
n36_17030	hypothetical protein	952461.peg.1729	Ferrous iron transporter-associated protein FeoA	296.333	-0.21	0.258
n36_17650	Isocitrate dehydrogenase [NADP]	952461.peg.1797	Isocitrate dehydrogenase [NADP] (EC 1.1.1.42); Monomeric isocitrate dehydrogenase [NADP] (EC 1.1.1.42)	2270.5	-0.21	0.205
n36_19770	Ferrous-iron efflux pump FieF	952461.peg.2023	Cobalt-zinc-cadmium resistance protein	349.167	-0.21	0.267
n36_23450	hypothetical protein	952461.peg.2396	hypothetical protein	230.5	-0.21	0.11
n36_23720	Oligosaccharide 4-alpha-D-glucosyltransferase	952461.peg.2424	Alpha-glucosidase (EC 3.2.1.20)	72.6667	-0.21	0.242
n36_00050	hypothetical protein	952461.peg.5	Zn-ribbon-containing, possibly RNA-binding protein and truncated derivatives	255.333	-0.22	0.191
n36_05020	hypothetical protein	952461.peg.517	FIG00946317: hypothetical protein	20.8333	-0.22	0.246
n36_08110	mraW			19.3333	-0.22	0.236
n36_11610	Phosphatidylglycerol--prolipoprotein diacylglyceryl transferase	952461.peg.1185	Prolipoprotein diacylglyceryl transferase	455.333	-0.22	0.206
n36_11700	hypothetical protein	not found in RAST	no annotation in RAST	60.5	-0.22	0.245
n36_12200	DNA-directed RNA polymerase subunit omega	952461.peg.1243	DNA-directed RNA polymerase omega subunit (EC 2.7.7.6)	8166.83	-0.22	0.247
n36_13730	Sensor histidine kinase MtrB	952461.peg.1403	Two component system sensor histidine kinase MtrB	353.5	-0.22	0.141
n36_16300	hypothetical protein	952461.peg.1659	Uncharacterized UPF0118 membrane protein	1018	-0.22	0.252
n36_17070	Nicotinate phosphoribosyltransferase pncB1	952461.peg.1734	Nicotinate phosphoribosyltransferase (EC 6.3.4.21)	1152	-0.22	0.075
n36_18190	hypothetical protein	952461.peg.1857	hypothetical protein	3079.83	-0.22	0.096
n36_18740	30S ribosomal protein S5	952461.peg.1917	SSU ribosomal protein S5p (S2e)	2772.83	-0.22	0.248
n36_21500	hypothetical protein	952461.peg.2203	hypothetical protein	270.167	-0.22	0.241
n36_22100	Endolytic peptidoglycan transglycosylase RlpA	952461.peg.2260	Septum-associated rare lipoprotein A	2821.33	-0.22	0.16
n36_23360	CCA-adding enzyme	952461.peg.2387	CCA tRNA nucleotidyltransferase (EC 2.7.7.72)	424.667	-0.22	0.206
n36_23760	hypothetical protein	not found in RAST	no annotation in RAST	251.833	-0.22	0.217
n36_03030	5-oxoprolinase subunit A	952461.peg.316	Lactam utilization protein LamB	774	-0.23	0.212
n36_04000	hypothetical protein	952461.peg.412	hypothetical protein	48.3333	-0.23	0.23
n36_05070	Copper homeostasis protein CutC	952461.peg.521	Cytoplasmic copper homeostasis protein CutC	355.5	-0.23	0.133
n36_05250	Major myo-inositol transporter IolT	952461.peg.539	Uncharacterized MFS-type transporter	2680.5	-0.23	0.167
n36_05440	Molybdate-binding protein ModA	952461.peg.558	Molybdenum ABC transporter, substrate-binding protein ModA	311	-0.23	0.215
n36_06670	hypothetical protein	952461.peg.675	Cytosine/purine/uracil/thiamine/allantoin permease family protein	67.5	-0.23	0.215
n36_06840	Putative succinyl-diaminopimelate desuccinylase DapE	952461.peg.693	N-succinyl-L,L-diaminopimelate desuccinylase (EC 3.5.1.18)	1415.67	-0.23	0.171
n36_08650	hypothetical protein	952461.peg.884	Maleylpyruvate isomerase, mycothiol-dependent (EC 5.2.1.4)	1951.67	-0.23	0.178
n36_09260	2-succinyl-5-enolpyruvyl-6-hydroxy-3-cyclohexene-1-carboxylate synthase	952461.peg.946	2-succinyl-5-enolpyruvyl-6-hydroxy-3-cyclohexene-1-carboxylic-acid synthase (EC 2.2.1.9)	909.333	-0.23	0.231
n36_10430	tRNA-2-methylthio-N(6)-dimethylallyladenosine synthase	952461.peg.1064	tRNA-i(6)A37 methylthiotransferase (EC 2.8.4.3)	1116.5	-0.23	0.124
n36_11470	hypothetical protein	952461.peg.1171	FIG00945316: hypothetical protein	44.5	-0.23	0.22
n36_11860	putative transcriptional regulatory protein	952461.peg.1209	Probable transcriptional regulatory protein YebC	4805.5	-0.23	0.228
n36_12540	Apolipoprotein N-acyltransferase	952461.peg.1276	Apolipoprotein N-acyltransferase (EC 2.3.1.-) in lipid-linked oligosaccharide synthesis cluster	296.833	-0.23	0.219
n36_13190	hypothetical protein	not found in RAST	no annotation in RAST	7.83333	-0.23	0.178
n36_13510	ATP-dependent DNA helicase UvrD2	952461.peg.1381	ATP-dependent DNA helicase UvrD/PcrA, actinomycete paralog	515	-0.23	0.199
n36_14040	hypothetical protein	952461.peg.1433	hypothetical protein	523	-0.23	0.225
n36_16500	Oligo-1,6-glucosidase	952461.peg.1678	Alpha-glucosidase (EC 3.2.1.20)	480	-0.23	0.109
n36_16570	hypothetical protein	952461.peg.1686	hypothetical protein	534	-0.23	NA
n36_20020	hypothetical protein	952461.peg.2043	Nitric-oxide reductase (EC 1.7.99.7), quinol-dependent	825.167	-0.23	0.213
n36_00070	Mannose-6-phosphate isomerase	952461.peg.7	Mannose-6-phosphate isomerase (EC 5.3.1.8)	910.333	-0.24	0.037
n36_00080	DNA gyrase subunit B	952461.peg.8	DNA gyrase subunit B (EC 5.99.1.3)	14801.3	-0.24	0.216
n36_00490	hypothetical protein	952461.peg.53	FIG00946334: hypothetical protein	22.6667	-0.24	0.213
n36_03760	Phosphoenolpyruvate-protein phosphotransferase	952461.peg.389	Phosphoenolpyruvate-protein phosphotransferase of PTS system (EC 2.7.3.9)	1746.5	-0.24	0.16
n36_03820	RNA polymerase-binding transcription factor CarD	952461.peg.394	CarD-like transcriptional regulator	4340.5	-0.24	0.213
n36_10500	hypothetical protein	952461.peg.1071	FIG00945214: hypothetical protein	57.1667	-0.24	0.2
n36_10550	hypothetical protein	952461.peg.1077	ATP-dependent helicase HrpA	1506.5	-0.24	0.073
n36_12890	Threonine synthase	952461.peg.1314	Threonine synthase (EC 4.2.3.1)	974.167	-0.24	0.024
n36_13940	Acetylornithine aminotransferase	952461.peg.1424	N-acetylornithine aminotransferase (EC 2.6.1.11)	76.6667	-0.24	0.182
n36_13960	Arginine biosynthesis bifunctional protein ArgJ	952461.peg.1426	Glutamate N-acetyltransferase (EC 2.3.1.35) @ N-acetylglutamate synthase (EC 2.3.1.1)	291.333	-0.24	0.177
n36_14800	Putative DNA processing protein DprA	952461.peg.1505	Rossmann fold nucleotide-binding protein Smf possibly involved in DNA uptake	298	-0.24	0.13
n36_15790	Tyrosine recombinase XerC	952461.peg.1606	Site-specific tyrosine recombinase XerC	404.333	-0.24	0.214
n36_18010	hypothetical protein	952461.peg.1838	FIG00945711: hypothetical protein	458	-0.24	0.202
n36_23910	Membrane protein insertase YidC	952461.peg.2443	Inner membrane protein translocase and chaperone YidC, short form OxaI-like	362.167	-0.24	0.209
n36_00020	Beta sliding clamp	952461.peg.2	DNA polymerase III beta subunit (EC 2.7.7.7)	2471.67	-0.25	0.146
n36_01810	hypothetical protein	952461.peg.187	hypothetical protein	89.3333	-0.25	0.138
n36_03470	Cytochrome c biogenesis protein CcsB	952461.peg.361	Ccs1/ResB-related putative cytochrome C-type biogenesis protein	324.167	-0.25	0.148
n36_05410	hypothetical protein	952461.peg.554	Molybdopterin synthase sulfur carrier subunit	32.3333	-0.25	0.195
n36_06610	hypothetical protein	952461.peg.669	ABC transporter, fused permease protein	395.167	-0.25	0.083
n36_07840	hypothetical protein	952461.peg.802	FIG00945580: hypothetical protein	622.5	-0.25	0.134
n36_08380	hypothetical protein	not found in RAST	no annotation in RAST	26.1667	-0.25	0.193
n36_09240	Elongation factor 4	952461.peg.944	Translation elongation factor LepA	2075.5	-0.25	0.199
n36_11550	hypothetical protein	952461.peg.1179	FIG00944971: hypothetical protein	82.5	-0.25	0.18
n36_12310	Phosphoglycolate phosphatase	952461.peg.1254	tRNA (adenine(58)-N(1))-methyltransferase (EC 2.1.1.220)	806.833	-0.25	0.115
n36_12770	ATP synthase subunit b	952461.peg.1301	ATP synthase F0 sector subunit b (EC 3.6.3.14)	763.167	-0.25	0.165
n36_13500	hypothetical protein	not found in RAST	no annotation in RAST	11.8333	-0.25	0.174
n36_14770	Monoacylglycerol lipase	952461.peg.1502	Lysophospholipase L2 (EC 3.1.1.5)	1846	-0.25	0.069
n36_15030	Formamidopyrimidine-DNA glycosylase 1	952461.peg.1528	Formamidopyrimidine-DNA glycosylase (EC 3.2.2.23)	478.167	-0.25	0.189
n36_20450	Polyamine aminopropyltransferase	952461.peg.2088	Spermidine synthase-like protein	121	-0.25	0.143
n36_01490	hypothetical protein	952461.peg.155	FIG00945794: hypothetical protein	1098.83	-0.26	0.177
n36_03770	Phosphocarrier protein HPr	952461.peg.390	Phosphotransferase system, phosphocarrier protein HPr	132.167	-0.26	0.187
n36_04960	HTH-type transcriptional repressor CytR	952461.peg.510	Predicted transcriptional regulator of the myo-inositol catabolic operon	5578.83	-0.26	0.174
n36_05850	hypothetical protein	952461.peg.597	FIG00945611: hypothetical protein	226.667	-0.26	0.125
n36_06160	hypothetical protein	952461.peg.624	FIG00945916: hypothetical protein	289.167	-0.26	0.177
n36_09170	hypothetical protein	952461.peg.937	Late competence protein ComEA, DNA receptor	58.6667	-0.26	0.184
n36_11580	Indole-3-glycerol phosphate synthase	952461.peg.1182	Indole-3-glycerol phosphate synthase (EC 4.1.1.48)	1534.67	-0.26	0.063
n36_12050	putative AAA domain-containing protein	952461.peg.1228	Replication-associated recombination protein RarA	812	-0.26	0.181
n36_13390	hypothetical protein	952461.peg.1369	FIG00946384: hypothetical protein	21.5	-0.26	0.181
n36_14020	Peptide chain release factor 2	952461.peg.1432	Peptide chain release factor 2	2222.33	-0.26	0.16
n36_15410	hypothetical protein	952461.peg.1567	Phosphocarrier protein, nitrogen regulation associated	13.5	-0.26	0.162
n36_18720	50S ribosomal protein L15	952461.peg.1915	LSU ribosomal protein L15p (L27Ae)	757	-0.26	0.188
n36_21540	Anaerobic ribonucleoside-triphosphate reductase-activating protein	952461.peg.2207	Ribonucleotide reductase of class III (anaerobic), activating protein (EC 1.97.1.4)	43.6667	-0.26	0.181
n36_02560	hypothetical protein	952461.peg.264	hypothetical protein	9	-0.27	0.14
n36_05030	hypothetical protein	not found in RAST	no annotation in RAST	24	-0.27	0.152
n36_07370	Hemin import ATP-binding protein HmuV	952461.peg.754	Heme ABC transporter, ATPase component HmuV	24.5	-0.27	0.132
n36_07940	ATP-dependent DNA helicase Rep	952461.peg.814	putative helicase protein	6519.67	-0.27	0.172
n36_13910	hypothetical protein	952461.peg.1421	FIG00945731: hypothetical protein	6084.83	-0.27	0.145
n36_15120	hypothetical protein	952461.peg.1537	alpha-mannosidase (EC 3.2.1.24)	1614.83	-0.27	0.172
n36_18820	30S ribosomal protein S17	952461.peg.1925	SSU ribosomal protein S17p (S11e)	679.333	-0.27	0.142
n36_19980	hypothetical protein	952461.peg.2039	Uncharacterized MFS-type transporter	1613.17	-0.27	0.167
n36_20610	Aspartate/alanine antiporter	952461.peg.2105	YidE/YbjL duplication	797.333	-0.27	0.179
n36_22900	hypothetical protein	952461.peg.2341	DNA double-strand break repair protein Mre11	202	-0.27	0.137
n36_01050	Lipid A export ATP-binding/permease protein MsbA	952461.peg.111	Heterodimeric efflux ABC transporter, permease/ATP-binding subunit 2	140.833	-0.28	0.157
n36_01540	PTS system fructose-specific EIIABC component	952461.peg.160	PTS system, fructose-specific IIA component (EC 2.7.1.202) / PTS system, fructose-specific IIB component (EC 2.7.1.202) / PTS system, fructose-specific IIC component	419.833	-0.28	0.131
n36_01560	Glycerol-3-phosphate regulon repressor	952461.peg.162	Transcriptional repressor of the fructose operon, DeoR family	493.833	-0.28	0.131
n36_05750	Ribose-phosphate pyrophosphokinase	952461.peg.587	Ribose-phosphate pyrophosphokinase (EC 2.7.6.1)	823.667	-0.28	0.042
n36_10030	hypothetical protein	952461.peg.1023	Aerotolerance protein BatA	332.667	-0.28	0.122
n36_11360	PTS system beta-glucoside-specific EIIBCA component	952461.peg.1160	PTS system, beta-glucoside-specific IIB component / PTS system, beta-glucoside-specific IIC component / PTS system, beta-glucoside-specific IIA component	1099.83	-0.28	0.138
n36_11600	Tryptophan synthase alpha chain	952461.peg.1184	Tryptophan synthase alpha chain (EC 4.2.1.20)	928.167	-0.28	0.126
n36_12760	ATP synthase subunit delta	952461.peg.1300	ATP synthase delta chain (EC 3.6.3.14)	1282.67	-0.28	0.144
n36_13160	hypothetical protein	952461.peg.1340	hypothetical protein	36	-0.28	0.165
n36_13310	hypothetical protein	952461.peg.1360	FIG00945029: hypothetical protein	688.5	-0.28	0.145
n36_15250	Polyribonucleotide nucleotidyltransferase	952461.peg.1551	Polyribonucleotide nucleotidyltransferase (EC 2.7.7.8)	24489.2	-0.28	0.143
n36_16190	Glucose-6-phosphate 1-dehydrogenase 2	952461.peg.1648	Glucose-6-phosphate 1-dehydrogenase (EC 1.1.1.49)	621.667	-0.28	0.066
n36_16840	Trehalose transport system permease protein SugA	952461.peg.1707	ABC transporter, permease protein 1 (cluster 1, maltose/g3p/polyamine/iron)	106.333	-0.28	0.102
n36_18610	Methionine aminopeptidase 1	952461.peg.1902	Methionine aminopeptidase (EC 3.4.11.18)	639.833	-0.28	0.097
n36_18750	50S ribosomal protein L18	952461.peg.1918	LSU ribosomal protein L18p (L5e)	795.333	-0.28	0.154
n36_20090	hypothetical protein	952461.peg.2051	Acid phosphatase (EC 3.1.3.2)	149.833	-0.28	0.134
n36_20250	hypothetical protein	952461.peg.2066	hypothetical protein	1430.67	-0.28	0.129
n36_21450	Arginine--tRNA ligase	952461.peg.2198	Arginyl-tRNA synthetase (EC 6.1.1.19)	6115.67	-0.28	0.126
n36_21550	Anaerobic ribonucleoside-triphosphate reductase	952461.peg.2208	Ribonucleotide reductase of class III (anaerobic), large subunit (EC 1.17.4.2)	1527.67	-0.28	0.145
n36_21660	Putative two-component membrane permease complex subunit SMU_747c	952461.peg.2216	Uncharacterized membrane protein, YraQ family	118.833	-0.28	0.144
n36_23460	hypothetical protein	952461.peg.2397	Pseudouridine synthase (EC 4.2.1.70), PA2043 type	262.667	-0.28	0.149
n36_02770	hypothetical protein	952461.peg.287	hypothetical protein	737.167	-0.29	0.055
n36_03210	HTH-type transcriptional regulator UlaR	952461.peg.335	Transcriptional regulator, DeoR family	996.833	-0.29	0.064
n36_06090	Transcription elongation factor GreA	952461.peg.617	Transcription elongation factor GreA	12358.2	-0.29	0.097
n36_09130	hypothetical protein	not found in RAST	no annotation in RAST	716	-0.29	0.079
n36_11060	Phosphatidylinositol phosphate synthase	952461.peg.1129	Phosphatidylinositol phosphate synthase @ Archaetidylinositol phosphate synthase (EC 2.7.8.39)	324	-0.29	0.043
n36_11970	putative protein	952461.peg.1220	MBL-fold metallo-hydrolase superfamily	107.167	-0.29	0.116
n36_14110	3-isopropylmalate dehydratase small subunit	952461.peg.1440	3-isopropylmalate dehydratase large subunit (EC 4.2.1.33)	19.6667	-0.29	0.147
n36_14930	hypothetical protein	952461.peg.1518	KH domain RNA binding protein YlqC	695.833	-0.29	0.147
n36_15230	hypothetical protein	952461.peg.1549	FIG00945483: hypothetical protein	560.667	-0.29	0.122
n36_17790	Riboflavin synthase	952461.peg.1815	Riboflavin synthase eubacterial/eukaryotic (EC 2.5.1.9)	98	-0.29	0.138
n36_21400	Polyphosphate glucokinase	952461.peg.2190	Polyphosphate glucokinase (EC 2.7.1.63)	174.333	-0.29	0.062
n36_22310	Sodium/glucose cotransporter	952461.peg.2278	Predicted sodium-dependent galactose transporter	62.3333	-0.29	0.134
n36_00440	hypothetical protein	952461.peg.48	secretion system protein	207.833	-0.3	0.059
n36_01270	Potassium-transporting ATPase KdpC subunit	952461.peg.133	Potassium-transporting ATPase C chain (EC 3.6.3.12) (TC 3.A.3.7.1)	73	-0.3	0.087
n36_02350	hypothetical protein	952461.peg.243	FIG00945440: hypothetical protein	224	-0.3	0.117
n36_03290	Glutamyl-tRNA reductase	952461.peg.343	Glutamyl-tRNA reductase (EC 1.2.1.70)	1886.67	-0.3	0.113
n36_03590	Iron(3+)-hydroxamate import ATP-binding protein FhuC	952461.peg.373	ABC transporter, ATP-binding protein	54.5	-0.3	0.137
n36_07470	Protein B	952461.peg.764	CAMP factor	1150.83	-0.3	0.114
n36_08780	RNA polymerase-binding protein RbpA	952461.peg.897	hypothetical protein	152.5	-0.3	0.134
n36_10070	3-oxoacyl-[acyl-carrier-protein] synthase 2	952461.peg.1027	3-oxoacyl-[acyl-carrier-protein] synthase, KASII (EC 2.3.1.179)	2233.67	-0.3	0.133
n36_10370	hypothetical protein	952461.peg.1058	Uncharacterized membrane protein SCO5766	317.333	-0.3	0.135
n36_16060	hypothetical protein	952461.peg.1634	Iron-sulfur cluster assembly protein SufB	5969.33	-0.3	0.143
n36_20480	Proline/betaine transporter	952461.peg.2092	Uncharacterized MFS-type transporter Saci_1521	698.5	-0.3	0.11
n36_22850	Anaerobic glycerol-3-phosphate dehydrogenase subunit A	952461.peg.2335	Anaerobic glycerol-3-phosphate dehydrogenase subunit A (EC 1.1.5.3)	439.5	-0.3	0.073
n36_09180	hypothetical protein	952461.peg.938	DNA internalization-related competence protein ComEC/Rec2	98	-0.31	0.12
n36_10180	Exo-alpha-(1->6)-L-arabinopyranosidase	952461.peg.1039	beta-glucosidase (EC 3.2.1.21)	271.167	-0.31	0.128
n36_12210	Coenzyme A biosynthesis bifunctional protein CoaBC	952461.peg.1244	Phosphopantothenoylcysteine decarboxylase (EC 4.1.1.36) / Phosphopantothenoylcysteine synthetase (EC 6.3.2.5)	7070	-0.31	0.129
n36_15220	Pyruvate dehydrogenase [ubiquinone]	952461.peg.1548	Pyruvate dehydrogenase (quinone) (EC 1.2.5.1)	17245.3	-0.31	0.068
n36_19250	Exodeoxyribonuclease	952461.peg.1966	Exodeoxyribonuclease III (EC 3.1.11.2)	236.167	-0.31	0.057
n36_20210	Hydrogen peroxide-inducible genes activator	952461.peg.2062	Hydrogen peroxide-inducible genes activator => OxyR	169.333	-0.31	0.076
n36_23920	Putative membrane protein insertion efficiency factor	952461.peg.2444	Membrane protein insertion efficiency factor YidD	249.833	-0.31	0.127
n36_00200	hypothetical protein	952461.peg.20	hypothetical protein	26	-0.32	0.122
n36_03220	Adenine DNA glycosylase	952461.peg.336	A/G-specific adenine glycosylase (EC 3.2.2.-)	537.667	-0.32	0.108
n36_04300	L-arabinose transport system permease protein AraQ	952461.peg.441	ABC transporter, permease protein 2 (cluster 1, maltose/g3p/polyamine/iron)	75.6667	-0.32	0.075
n36_08570	Petrobactin import system permease protein FpuB	952461.peg.875	iron(III) dicitrate transport system permease protein	631.833	-0.32	0.116
n36_09510	hypothetical protein	952461.peg.972	Efflux ABC transporter, permease protein	306.667	-0.32	0.071
n36_09990	5-amino-6-(5-phospho-D-ribitylamino)uracil phosphatase YwtE	952461.peg.1019	Hydrolase, HAD superfamily	208.833	-0.32	0.054
n36_11280	Esterase YbfF	952461.peg.1152	Hydrolase, alpha/beta fold family	592	-0.32	0.018
n36_11390	Maltokinase	952461.peg.1163	uncharacterized protein probably involved in trehalose biosynthesis	226.333	-0.32	0.041
n36_12220	S-adenosylmethionine synthase	952461.peg.1245	S-adenosylmethionine synthetase (EC 2.5.1.6)	1648.33	-0.32	0.11
n36_12530	Leucine-responsive regulatory protein	952461.peg.1275	Transcriptional regulator, AsnC family	249.333	-0.32	0.081
n36_14650	Translation initiation factor IF-3	952461.peg.1491	Translation initiation factor 3	4897.5	-0.32	0.121
n36_14730	1-deoxyxylulose-5-phosphate synthase YajO	952461.peg.1499	Aldo/keto reductase, SCO1670 family	659.833	-0.32	0.127
n36_16400	hypothetical protein	952461.peg.1668	hypothetical protein	421.333	-0.32	0.058
n36_18350	hypothetical protein	952461.peg.1874	hypothetical protein	624.333	-0.32	0.094
n36_01800	Lactate utilization protein C	952461.peg.186	Predicted L-lactate dehydrogenase, hypothetical protein subunit YkgG	906.5	-0.33	0.1
n36_03330	DNA repair protein RadA	952461.peg.347	DNA repair protein RadA	968.667	-0.33	0.083
n36_05390	hypothetical protein	952461.peg.552	Molybdopterin molybdenumtransferase (EC 2.10.1.1)	568.167	-0.33	0.011
n36_06510	Extracellular basic protease	952461.peg.659	Serine protease, subtilase family	1287.67	-0.33	0.001
n36_06850	hypothetical protein	952461.peg.694	hypothetical protein	440	-0.33	0.034
n36_07580	Phage shock protein A	952461.peg.776	Suppressor of sigma54-dependent transcription, PspA-like	3223.33	-0.33	0.004
n36_10400	Ribonuclease Y	952461.peg.1061	Ribonuclease Y	2115	-0.33	0.087
n36_18730	50S ribosomal protein L30	952461.peg.1916	LSU ribosomal protein L30p (L7e)	45.5	-0.33	0.112
n36_21670	hypothetical protein	952461.peg.2217	hypothetical protein	6204.33	-0.33	0.098
n36_01550	Tagatose-6-phosphate kinase	952461.peg.161	1-phosphofructokinase (EC 2.7.1.56)	211.667	-0.34	0.051
n36_03410	hypothetical protein	952461.peg.355	hypothetical protein	22.5	-0.34	0.101
n36_06490	Methylmalonyl-CoA mutase large subunit	952461.peg.657	Methylmalonyl-CoA mutase large subunit, MutB (EC 5.4.99.2)	7456	-0.34	0.077
n36_09030	3-keto-L-gulonate-6-phosphate decarboxylase UlaD	952461.peg.923	3-keto-L-gulonate 6-phosphate decarboxylase homolog	30.3333	-0.34	0.108
n36_11050	AP-4-A phosphorylase	952461.peg.1128	FIG049476: HIT family protein	294	-0.34	0.013
n36_12630	hypothetical protein	952461.peg.1284	regulatory protein, ArsR	280.333	-0.34	0.105
n36_12850	Peptide chain release factor 1	952461.peg.1310	Peptide chain release factor 1	736.667	-0.34	0.091
n36_15100	HTH-type transcriptional regulator MalR	952461.peg.1535	Transcriptional regulator, LacI family	328.333	-0.34	0.031
n36_20150	hypothetical protein	952461.peg.2056	hypothetical protein	89.5	-0.34	0.109
n36_20600	Aromatic amino acid transport protein AroP	952461.peg.2104	Aromatic amino acid transport protein AroP	665	-0.34	0.107
n36_23310	HTH-type transcriptional repressor CytR	952461.peg.2382	Transcriptional regulator, LacI family	107.5	-0.34	0.107
n36_00970	hypothetical protein	952461.peg.103	Cys-tRNA(Pro) deacylase YbaK	62.6667	-0.35	0.088
n36_02730	hypothetical protein	952461.peg.282	hypothetical protein	723.333	-0.35	0.043
n36_09200	hypothetical protein	952461.peg.940	DNA polymerase III delta subunit (EC 2.7.7.7)	413.833	-0.35	0.057
n36_10390	Regulatory protein RecX	952461.peg.1060	Regulatory protein RecX	513	-0.35	0.097
n36_12460	Deoxyribose-phosphate aldolase	952461.peg.1269	Deoxyribose-phosphate aldolase (EC 4.1.2.4)	102.667	-0.35	0.101
n36_12730	ATP synthase subunit beta	952461.peg.1297	ATP synthase beta chain (EC 3.6.3.14)	2272	-0.35	0.091
n36_13330	hypothetical protein	952461.peg.1362	putative permease	5.83333	-0.35	0.019
n36_16070	hypothetical protein	952461.peg.1635	Iron-sulfur cluster regulator SufR	6561	-0.35	0.089
n36_18540	hypothetical protein	952461.peg.1893	LSU ribosomal protein L17p	2970.17	-0.35	0.026
n36_18850	hypothetical protein	952461.peg.1928	SSU ribosomal protein S3p (S3e)	4074.83	-0.35	0.091
n36_18860	hypothetical protein	952461.peg.1929	LSU ribosomal protein L22p (L17e)	1334.33	-0.35	0.09
n36_23200	Alanine racemase 1	952461.peg.2372	Alanine racemase (EC 5.1.1.1)	1057	-0.35	0.026
n36_01010	Aspartate ammonia-lyase	952461.peg.107	Aspartate ammonia-lyase (EC 4.3.1.1)	5937.83	-0.36	0.041
n36_04330	Glycine betaine-binding protein YehZ	952461.peg.444	ABC transporter, substrate-binding protein (cluster 13, osmolytes)	614.333	-0.36	0.094
n36_08120	Ribosomal RNA small subunit methyltransferase H	952461.peg.831	16S rRNA (cytosine(1402)-N(4))-methyltransferase (EC 2.1.1.199)	12205.8	-0.36	0.002
n36_08860	50S ribosomal protein L27	952461.peg.905	LSU ribosomal protein L27p	2918.5	-0.36	0.093
n36_10260	Carbamoyl-phosphate synthase large chain	952461.peg.1047	Carbamoyl-phosphate synthase large chain (EC 6.3.5.5)	7479.67	-0.36	0.079
n36_11150	putative HTH-type transcriptional regulator	952461.peg.1138	Transcriptional regulator	2083.17	-0.36	0.007
n36_12010	hypothetical protein	952461.peg.1224	Activator of (R)-2-hydroxyglutaryl-CoA dehydratase	1195.5	-0.36	0.056
n36_15350	putative licABCH operon regulator	952461.peg.1561	Sorbitol operon transcription regulator	98	-0.36	0.081
n36_18810	50S ribosomal protein L14	952461.peg.1924	LSU ribosomal protein L14p (L23e)	2025.33	-0.36	0.098
n36_23400	putative glycerol uptake facilitator protein	952461.peg.2391	Glycerol uptake facilitator protein	572.833	-0.36	0.094
[truncated: 377 more rows]
